# Supplementary material for: Performance Assessment of Microfiltration Membranes for Backwash Water Reuse from Sand Filters
Source: Membranes (Basel). 2026 May 4;16(5):169. doi: 10.3390/membranes16050169 (PMC13208807; doi:10.3390/membranes16050169)
Supplement: Supplementary file 1 [file membranes-16-00169-s001.zip]

Archive with 3 entries (3 files):
- MFscript202508_m2v1.py
- WQdataMF202508.csv
- WQdataMF202508_t0added.xlsx
