# Supplementary material for: Performance Assessment of Microfiltration Membranes for Backwash Water Reuse from Sand Filters
Source: Membranes (Basel). 2026 May 4;16(5):169. doi: 10.3390/membranes16050169 (PMC13208807; doi:10.3390/membranes16050169)
Supplement: Supplementary file 1 [file membranes-16-00169-s001.zip › MFscript202508_m2v1.py]

# ***********************************************************
# CODE FOR RAPID FILTRATION MEMBRANES (MICROFILTRATION)     *
# AUGUST 2025                                               *
# Associated with paper WOLSKA et al (2025)                 *
# ***********************************************************
# Import libraries
import os  # Import the os module
import pandas as pd
import seaborn as sns
import math
import matplotlib.pyplot as plt
from scipy.stats import linregress
from matplotlib.lines import Line2D
import numpy as np

# ***********************************************************
# 1) PREPARING ENVIRONMENT AND DATA FRAME                   *
# ***********************************************************
# Set the working directory to the script's directory
script_path = os.path.abspath(__file__)
script_dir = os.path.dirname(script_path)
os.chdir(script_dir)

# Prompt the user for the CSV file name
filename = input("Name of the time series file (*.csv): ")

# Read the CSV file using pandas
df_flow = pd.read_csv(filename, sep=",")

# 1.1) Curing Data
df_flow.Temperature_C.replace(0, "", inplace=True)

# 1.2) Create Flag columns
# Create the new flag columns based on the given conditions. OR operator (|)
df_flow['Flag_LPH'] = ((df_flow['Retention_Lph'] <= 0) | (df_flow['Permeate_Lph'] <= 0)).astype(int)
df_flow['Flag_TMP'] = (df_flow['Transmemb_press_bar'] < 2).astype(int)
df_flow['Flag_REC'] = ((df_flow['Water_recovery'] < 0.75) | (df_flow['Water_recovery'] > 1.001)).astype(int)

# Create a new column 'Group' by concatenating the contents of Source, Module and Cycle
df_flow['Group'] = df_flow['Source'] + "_" + df_flow['Module']

# ***********************************************************
# 2) PERMEATE PLOTS                                         *
# ***********************************************************

# 2.1) XY plots

# A) Filter the DataFrame based on Flag_LPH and Flag_TMP
df_filtered = df_flow[(df_flow['Flag_LPH'] == 0) & (df_flow['Flag_TMP'] == 0)]
df_filtered.loc[df_filtered['Turb_rem'] < 0, 'Turb_rem'] = np.nan
df_filtered.loc[df_filtered['TNM_rem'] < 0, 'TNM_rem'] = np.nan

# B) Calculate maximum values for axes limits
max_series = df_filtered['Series'].max()
max_permeate = df_filtered['Permeate_Lph_m2'].max() + 10

# C) Define a function to overlay red points for Flag_REC == 1
def overlay_red_points(data, **kwargs):
    red_data = data[data['Flag_REC'] == 1]
    if not red_data.empty:
        kwargs.pop("color", None)  # Remove 'color' from kwargs to avoid conflicts
        sns.scatterplot(
            data=red_data,
            x="Series",
            y="Permeate_Lph_m2",
            edgecolor="black",
            color="red",  # Explicitly set red color (highlight invalid points)
            **kwargs
        )

# D) Create the facet grid with extra spacing to prevent axis overlap
g = sns.FacetGrid(
    df_filtered, 
    col="Group", 
    col_wrap=3,  # Adjusted to 3 facets per row
    height=4, 
    aspect=1,
    sharex=True, 
    sharey=True,
    despine=False,  # Avoids trimming the edges
    margin_titles=True  # Adds space for titles
)

g.fig.subplots_adjust(top=0.85, wspace=0.5, hspace=0.4, left=0.08, right=0.98)  # Increase top border and horizontal spacing between facets

# Set consistent x and y limits across all subplots
for ax in g.axes.flatten():
    ax.set_xlim(0, 168)
    ax.set_ylim(0, max_permeate)
    ax.set_title(" ", fontsize=10, color='white')  # Invisible title keeps layout space

# E) Map the scatterplot for Cycle
g.map_dataframe(
    sns.scatterplot, 
    x="Series", 
    y="Permeate_Lph_m2", 
    hue="Cycle", 
    palette={"C1": "deeppink", "C2": "cornflowerblue"}, 
    edgecolor="black", 
    legend=False  # Disable automatic legend
)

# F) Overlay red points for Flag_REC == 1
# g.map_dataframe(overlay_red_points)

# G) Manually create the legend
legendperm = [
     Line2D([0], [0], marker='o', color='w', markerfacecolor='deeppink', markersize=10, label='Permeate C1'),
     Line2D([0], [0], marker='o', color='w', markerfacecolor='cornflowerblue', markersize=10, label='Permeate C2')
 ]
g.fig.legend(
    handles=legendperm, title="Legend", 
    bbox_to_anchor=(0.5, -0.01), loc="upper center", ncol=3
)

# Add row labels (top of each row)
g.fig.text(0.15, 0.97, 'M1 – Spiral – PVDF', va='center', ha='left', fontsize=12, fontweight='bold')  # top row
g.fig.text(0.44, 0.97, 'M2 – Capillary – PP', va='center', ha='left', fontsize=12, fontweight='bold')  # middle row
g.fig.text(0.73, 0.97, 'M3 – Capillary – α-Alumina', va='center', ha='left', fontsize=12, fontweight='bold')  # bottom row
# Row labels (SW, IW) vertically aligned to the left of each row
g.fig.text(1, 0.72, 'Surface Water', ha='left', va='center', rotation='vertical', fontsize=12, fontweight='bold')
g.fig.text(1, 0.30, 'Infiltration Water', ha='left', va='center', rotation='vertical', fontsize=12, fontweight='bold')
# H) Final layout adjustments to plot

plt.tight_layout()
g.set_axis_labels("Time [h]", "Permeate flux [L/m²h]")

# ***********************************************************
# Function to fit logarithmic regression and return coefficients
# ***********************************************************
def fit_logarithmic_regression(x, y):
    """Fits a logarithmic regression model y = a * ln(x) + b."""
    valid_data = x > 0  # Ensure valid (positive) x values
    x_valid = x[valid_data]
    y_valid = y[valid_data]
    
    if len(x_valid) > 1:  # Ensure sufficient data points
        log_x = np.log(x_valid)
        slope, intercept, r_value, _, _ = linregress(log_x, y_valid)
        return slope, intercept, r_value**2  # Returns (a, b, R²)
    
    return None, None, None  # Return None if insufficient data

# ***********************************************************
# Function to compute integral of logarithmic regression
# ***********************************************************
def integral_log(a, b, x1=1, x2=168):
    """Computes the definite integral of y = a*ln(x) + b from x1 to x2."""
    if a is None or b is None:  # Check for invalid regression results
        return None
    return a * ((x2 * np.log(x2) - x2) - (x1 * np.log(x1) - x1)) + b * (x2 - x1)

# ***********************************************************
# 3) APPLYING LOGARITHMIC REGRESSION FOR EACH SERIES
# ***********************************************************
def plot_logarithmic_regression(data, ax):
    """Fits logarithmic regression and plots it for both cycles."""
    for cycle, color in zip(['C1', 'C2'], ['pink', 'blue']):
        cycle_data = data[data['Cycle'] == cycle]
        if not cycle_data.empty:
            slope, intercept, r_squared = fit_logarithmic_regression(cycle_data['Series'], cycle_data['Permeate_Lph_m2'])
            
            if slope is not None:
                x_valid = cycle_data['Series'][cycle_data['Series'] > 0]  # Ensure valid x-values
                ax.plot(x_valid, slope * np.log(x_valid) + intercept, color=color, linestyle='--')
                equation = f"{cycle}: y = {slope:.2f}ln(x) + {intercept:.2f}, R² = {r_squared:.3f}"
                ax.text(0.05, 0.95 if cycle == 'C1' else 0.90, equation, transform=ax.transAxes, fontsize=10,
                        verticalalignment='top', bbox=dict(facecolor='white', edgecolor='none', alpha=0.7))

# # Apply the logarithmic regression plot function for each facet in FacetGrid

groups = df_filtered['Group'].unique() # Get the group names in the same order used by FacetGrid

for ax, group_label in zip(g.axes.flatten(), groups):
    group_data = df_filtered[df_filtered['Group'] == group_label] # Filter the data for that group

    if not group_data.empty:
        plot_logarithmic_regression(group_data, ax)

# ***********************************************************
# 4) INTEGRATING TOTAL VOLUMES FROM LOG REGRESSION (7-DAYS)
# ***********************************************************
log_integrals = []

# Loop over each group and cycle, applying the regression function
for group in df_filtered['Group'].unique():
    group_data = df_filtered[df_filtered['Group'] == group]

    for cycle in ['C1', 'C2']:
        cycle_data = group_data[group_data['Cycle'] == cycle]

        # Compute regression coefficients
        slope, intercept, r_squared = fit_logarithmic_regression(cycle_data['Series'], cycle_data['Permeate_Lph_m2'])

        if slope is not None:
            # Compute definite integral
            integral_value = integral_log(slope, intercept)

            # Store results in a list (rounded to 2 decimals)
            log_integrals.append({
                'Group': group,
                'Cycle': cycle,
                'a': round(slope, 2),
                'b': round(intercept, 2),
                'R²': round(r_squared, 2),
                'Int_1_to_168': round(integral_value, 2)
            })

# Convert to DataFrame
df_logint = pd.DataFrame(log_integrals)

# ***********************************************************
# 5) WATER QUALITY PLOTS                                    *
# ***********************************************************

# A) Uses the same df_filtered dataframe

# B) Calculate maximum values for axes limits
max_Turb = df_filtered['Turb_NTU'].max()
max_DOC = df_filtered['DOC_gm3'].max()
max_DOC_or_Turb = math.ceil(max(max_Turb, max_DOC))
max_TNM = df_filtered['TNM_cfu'].max()


# C) Create the facet grid with extra spacing to prevent axis overlap
h = sns.FacetGrid(
    df_filtered, 
    col="Group", 
    col_wrap=3,  # Adjusted to 3 facets per row
    height=4, 
    aspect=1, 
    sharex=True, 
    sharey=True, # Set sharey to False to allow independent y-axes
    despine=False,  # Avoids trimming the edges
    margin_titles=True  # Adds space for titles
)

h.fig.subplots_adjust(top=0.85, wspace=0.5, hspace=0.4, left=0.08, right=0.98)  # Increase top border and horizontal spacing between facets

# D) Map DOC and Turbidity for each Cycle with specific markers and colors

for i, ax in enumerate(h.axes.flatten()): # Iterate through each subplot
    group_label = h.col_names[i] # Get the group name for the current facet
    group_data = df_filtered[df_filtered['Group'] == group_label]
    
# E) Create secondary axis for TNM_CFU
    ax2 = ax.twinx()

# F) Built plot    
    for cycle, color in zip(['C1', 'C2'], ['deeppink', 'cornflowerblue']):
        cycle_data = group_data[group_data['Cycle'] == cycle]

    # DOC as triangles
        doc_data = cycle_data[['Series', 'DOC_gm3']].dropna()
        ax.plot(doc_data['Series'], doc_data['DOC_gm3'], 
            marker='^', linestyle='-', color=color, 
            markersize=5)

    # Turbidity as circles
        turb_data = cycle_data[['Series', 'Turb_NTU']].dropna()
        ax.plot(turb_data['Series'], turb_data['Turb_NTU'], 
            marker='o', linestyle='-', color=color, 
            markersize=5)  

    # TNM_cfu as squares on the secondary axis
        tnm_color = 'deeppink' if cycle == 'C1' else 'cornflowerblue'
        tnm_data = cycle_data[['Series', 'TNM_cfu']].dropna()
        ax2.plot(tnm_data['Series'], tnm_data['TNM_cfu'],
                 marker='s', linestyle='--', color=tnm_color,
                 markersize=5)
    
    # Set primary axis labels and scales
    ax.set_ylim(0, max_DOC_or_Turb)
    
    # Set the scales and limits for the secondary axis for ALL subplots
#    ax2.set_ylabel("TNM [cfu/mL]")
    if ax.get_subplotspec().is_last_col():
        ax2.set_ylabel("TNM [cfu/mL]")
    else:
        ax2.set_ylabel("")

    ax2.set_yscale('log')
    ax2.set_ylim(max(10, df_filtered['TNM_cfu'].min() * 0.5), 10**(math.ceil(math.log10(max_TNM))))
    
    # Set consistent x limits across all subplots
    ax.set_xlim(0, 170)
    ax.set_title(" ", fontsize=10, color='white')  # Invisible title keeps layout space

# F) Manually create the legend for all plots
legend_handles = [
    Line2D([0], [0], marker='^', color='w', markerfacecolor='deeppink', markersize=10, label='DOC C1'),
    Line2D([0], [0], marker='o', color='w', markerfacecolor='deeppink', markersize=10, label='Turbidity C1'),
    Line2D([0], [0], marker='s', color='deeppink', markerfacecolor='deeppink', markersize=10, label='TNM_CFU C1', linestyle='--'),
    Line2D([0], [0], marker='^', color='w', markerfacecolor='cornflowerblue', markersize=10, label='DOC C2'),
    Line2D([0], [0], marker='o', color='w', markerfacecolor='cornflowerblue', markersize=10, label='Turbidity C2'),
    Line2D([0], [0], marker='s', color='cornflowerblue', markerfacecolor='cornflowerblue', markersize=10, label='TNM_CFU C2', linestyle='--'),
]

h.fig.legend(
    handles=legend_handles, title="Legend",
    bbox_to_anchor=(0.5, -0.01), loc="upper center", ncol=3
)

# Add row labels (top of each row)
h.fig.text(0.10, 0.97, 'M1 – Spiral – PVDF', va='center', ha='left', fontsize=12, fontweight='bold')  # top row
h.fig.text(0.40, 0.97, 'M2 – Capillary – PP', va='center', ha='left', fontsize=12, fontweight='bold')  # middle row
h.fig.text(0.70, 0.97, 'M3 – Capillary – α-Alumina', va='center', ha='left', fontsize=12, fontweight='bold')  # bottom row
# Row labels (SW, IW) vertically aligned to the left of each row
h.fig.text(1, 0.72, 'Surface Water', ha='left', va='center', rotation='vertical', fontsize=12, fontweight='bold')
h.fig.text(1, 0.30, 'Infiltration Water', ha='left', va='center', rotation='vertical', fontsize=12, fontweight='bold')

# G) Final layout adjustments to plot   

plt.tight_layout()
h.set_axis_labels("Time [h]", "Turbidity [NTU] or DOC [g/m³]") # Forcing primary y-axis label

# ***********************************************************
# 6) REMOVAL EFFICIENCY PLOTS (hrem)
# ***********************************************************

# A) Create the facet grid for removal efficiencies
hrem = sns.FacetGrid(
    df_filtered,
    col="Group",
    col_wrap=3, # Adjusted to 3 facets per row
    height=4,
    aspect=1,
    sharex=True,
    sharey=True,
    despine=False, # Avoids trimming the edges
    margin_titles=True # Adds space for titles
)

hrem.fig.subplots_adjust(top=0.85, wspace=0.5, hspace=0.4, left=0.08, right=0.98) # Increase top border and horizontal spacing between facets

# B) Plot % removals for each cycle
for i, ax in enumerate(hrem.axes.flatten()):                                # Iterate through each subplot
    group_label = hrem.col_names[i]                                         # Get the group name for the current facet
    group_data = df_filtered[df_filtered['Group'] == group_label]
    
    for cycle, color in zip(['C1', 'C2'], ['deeppink', 'cornflowerblue']):
        cycle_data = group_data[group_data['Cycle'] == cycle]
        
        # DOC removal (triangles)
        doc_data = cycle_data[['Series', 'DOC_rem']].dropna()
        ax.plot(doc_data['Series'], doc_data['DOC_rem'],
                marker='^', linestyle='-', color=color,
                markersize=5, label=f'DOC {cycle}')
        
        # Turbidity removal (circles)
        turb_data = cycle_data[['Series', 'Turb_rem']].dropna()
        ax.plot(turb_data['Series'], turb_data['Turb_rem'],
                marker='o', linestyle='-', color=color,
                markersize=5, label=f'Turb {cycle}')
        
        # TNM removal (squares)
        tnm_data = cycle_data[['Series', 'TNM_rem']].dropna()
        ax.plot(tnm_data['Series'], tnm_data['TNM_rem'],
                marker='s', linestyle='--', color=color,
                markersize=5, label=f'TNM {cycle}')
    
    ax.set_xlim(0, 170)
    ax.set_ylim(0, 105)  # 0–100% + small margin
    ax.set_title(" ", fontsize=10, color='white')

# C) Manual legend (same across all facets)
legend_handles_rem = [
    Line2D([0], [0], marker='^', color='w', markerfacecolor='deeppink', markersize=10, label='DOC C1'),
    Line2D([0], [0], marker='o', color='w', markerfacecolor='deeppink', markersize=10, label='Turbidity C1'),
    Line2D([0], [0], marker='s', color='deeppink', markerfacecolor='deeppink', markersize=10, label='TNM C1', linestyle='--'),
    Line2D([0], [0], marker='^', color='w', markerfacecolor='cornflowerblue', markersize=10, label='DOC C2'),
    Line2D([0], [0], marker='o', color='w', markerfacecolor='cornflowerblue', markersize=10, label='Turbidity C2'),
    Line2D([0], [0], marker='s', color='cornflowerblue', markerfacecolor='cornflowerblue', markersize=10, label='TNM C2', linestyle='--'),
]

hrem.fig.legend(
    handles=legend_handles_rem, title="Legend",
    bbox_to_anchor=(0.5, -0.01), loc="upper center", ncol=3
)

# D) Add labels (row/column like before)
hrem.fig.text(0.10, 0.97, 'M1 – Spiral – PVDF', va='center', ha='left', fontsize=12, fontweight='bold')
hrem.fig.text(0.40, 0.97, 'M2 – Capillary – PP', va='center', ha='left', fontsize=12, fontweight='bold')
hrem.fig.text(0.70, 0.97, 'M3 – Capillary – α-Alumina', va='center', ha='left', fontsize=12, fontweight='bold')

hrem.fig.text(1, 0.72, 'Surface Water', ha='left', va='center', rotation='vertical', fontsize=12, fontweight='bold')
hrem.fig.text(1, 0.30, 'Infiltration Water', ha='left', va='center', rotation='vertical', fontsize=12, fontweight='bold')

plt.tight_layout()
hrem.set_axis_labels("Time [h]", "Removal efficiency [%]")

# # Save dataframe
# processed_filename = "processed_" + filename
# df_flow.to_csv(processed_filename, index=False)
# print(f"Processed file saved as: {processed_filename}")
