# Supplementary material for: Performance Assessment of Microfiltration Membranes for Backwash Water Reuse from Sand Filters
Source: Membranes (Basel). 2026 May 4;16(5):169. doi: 10.3390/membranes16050169 (PMC13208807; doi:10.3390/membranes16050169)
Supplement: Supplementary file 1 [file membranes-16-00169-s001.zip › WQdataMF202508.csv]

Filtration	Source	Module	Cycle	Date	Hour	Retention_Lph	Permeate_Lph	Permeate_Lph_m2	Inflow_press_bar	Retent_press_bar	Permea_press_bar	Temperature_C	Transmemb_press_bar	Water_recovery	Series	Turb_NTU	Turb_rem	TNM_cfu	TNM_rem	DOC_gm3	DOC_rem
MF	SW	M1	C1	21-Oct-19	8	49.8	199	110.56	3.39125	2.1275	0.3	18.0375	2.459375	0.799839228	1
MF	SW	M1	C1	21-Oct-19	9	41	187	103.89	3.39125	2.1275	0.3	18.0375	2.459375	0.820175439	2	1.9	87.5	4	99.96923077	3.65	14.31924883
MF	SW	M1	C1	21-Oct-19	10	35.2	168	93.33	3.29125	2.1275	0.3	18.0375	2.409375	0.826771654	3
MF	SW	M1	C1	21-Oct-19	11	26.8	134	74.44	3.29125	2.1275	0.3	18.0375	2.409375	0.833333333	4
MF	SW	M1	C1	21-Oct-19	12	24.976875	121	67.22	3.29125	2.1275	0.3	18.0375	2.409375	0.828898413	5
MF	SW	M1	C1	21-Oct-19	13	24.2	116	64.44	3.29125	2.1275	0.3	18.0375	2.409375	0.827389444	6
MF	SW	M1	C1	21-Oct-19	14	23.32	110	61.11	3.29125	2.1275	0.3	18.0375	2.409375	0.825082508	7
MF	SW	M1	C1	21-Oct-19	15	23.22375	106	58.89	3.281875	2.181875	0.3	17.36875	2.431875	0.820282649	8
MF	SW	M1	C1	21-Oct-19	16	23.2	103	57.22	3.300625	2.22275	0.3	18.325	2.4616875	0.816164818	9
MF	SW	M1	C1	21-Oct-19	17	22.281875	101	56.11	3.300625	2.2225	0.3	19.7875	2.4615625	0.819260739	10
MF	SW	M1	C1	21-Oct-19	18	22	99.55	55.31	3.300625	2.229275	0.3	18.48125	2.46495	0.819004525	11
MF	SW	M1	C1	21-Oct-19	19	20.948125	98.88	54.93	3.30375	2.255625	0.3	17.05	2.4796875	0.825181901	12
MF	SW	M1	C1	21-Oct-19	20	20.6	97	53.89	3.29125	2.2525	0.3	17.975	2.471875	0.824829932	13
MF	SW	M1	C1	21-Oct-19	21	21.9003125	95.21875	52.9	3.31375	2.268125	0.3	18.29375	2.4909375	0.81300813	14
MF	SW	M1	C1	21-Oct-19	22	21.1671875	92.03125	51.13	3.32625	2.229275	0.28	21.6375	2.4977625	0.81300813	15
MF	SW	M1	C1	21-Oct-19	23	20.93	91	50.56	3.329375	1.990625	0.28	22.4625	2.38	0.81300813	16
MF	SW	M1	C1	22-Oct-19	0	20.246875	89.22	49.57	3.300625	2.013125	0.28	21.15625	2.376875	0.81504108	17
MF	SW	M1	C1	22-Oct-19	1	0	0	0	0	0	0	0	0	0	18
MF	SW	M1	C1	22-Oct-19	2	0	0	0	0	0	0	0	0	0	19
MF	SW	M1	C1	22-Oct-19	3	20.2	89.11	49.51	3.300625	2.11	0.28	0	2.4253125	0.815204464	20
MF	SW	M1	C1	22-Oct-19	4	20.4792	89.04	49.47	3.31	2.11	0.28	0	2.43	0.81300813	21
MF	SW	M1	C1	22-Oct-19	5	20.02	89.02	49.46	3.32	2.12	0.28	0	2.44	0.816397652	22
MF	SW	M1	C1	22-Oct-19	6	20.056	87.2	48.44	3.32	2.22	0.28	0	2.49	0.81300813	23
MF	SW	M1	C1	22-Oct-19	7	20.01	87	48.33	3.33	2.21	0.28	0	2.49	0.81300813	24	1.6	89.47368421	29	99.77692308	2.52	40.84507042
MF	SW	M1	C1	22-Oct-19	8	19.78	86	47.78	3.300625	2.18	0.29	0	2.4503125	0.81300813	25
MF	SW	M1	C1	22-Oct-19	9	19.6284	85.5	47.5	3.300625	2.18	0.3	0	2.4403125	0.813291175	26
MF	SW	M1	C1	22-Oct-19	10	19.4511	84.57	46.98	3.3	2.17	0.3	0	2.435	0.81300813	27
MF	SW	M1	C1	22-Oct-19	11	19.2165	83.55	46.42	3.31	2.17	0.3	0	2.44	0.81300813	28
MF	SW	M1	C1	22-Oct-19	12	19.0877	82.99	46.11	3.300625	2.18	0.3	0	2.4403125	0.81300813	29
MF	SW	M1	C1	22-Oct-19	13	16.05	80.25	44.58	3.31375	2.168125	0.28	19.725	2.4609375	0.833333333	30
MF	SW	M1	C1	22-Oct-19	14	15.925	79.78125	44.32	3.316875	2.17125	0.28	22.43125	2.4640625	0.833605433	31
MF	SW	M1	C1	22-Oct-19	15	15.825	79.625	44.24	3.29125	2.1425	0.354375	21.44375	2.3625	0.834206391	32
MF	SW	M1	C1	22-Oct-19	16	15.95625	79.125	43.96	3.281875	2.1425	0.348125	19.7875	2.3640625	0.832183001	33
MF	SW	M1	C1	22-Oct-19	17	15.38125	76.90625	42.73	3.300625	2.151875	0.33875	21.19375	2.3875	0.833333333	34
MF	SW	M1	C1	22-Oct-19	18	15.0625	75.3125	41.84	3.300625	2.158125	0.33875	20.3	2.390625	0.833333333	35
MF	SW	M1	C1	22-Oct-19	19	14.55625	72.78125	40.43	3.300625	2.14875	0.3225	21.125	2.4021875	0.833333333	36
MF	SW	M1	C1	22-Oct-19	20	14.1375	70.6875	39.27	3.30375	2.158125	0.313125	21.0625	2.4178125	0.833333333	37
MF	SW	M1	C1	22-Oct-19	21	13.725	68.625	38.13	3.29125	2.151875	0.306875	19.4375	2.4146875	0.833333333	38
MF	SW	M1	C1	22-Oct-19	22	13.4375	67.1875	37.33	3.31375	2.165	0.300625	18.1	2.43875	0.833333333	39
MF	SW	M1	C1	22-Oct-19	23	13.25	66.25	36.81	3.32625	2.1775	0.290625	16.95625	2.46125	0.833333333	40
MF	SW	M1	C1	23-Oct-19	0	12.83125	64.15625	35.64	3.329375	2.186875	0.284375	16.9875	2.47375	0.833333333	41
MF	SW	M1	C1	23-Oct-19	1	0	0	0	0	0	0	0	0	0	42
MF	SW	M1	C1	23-Oct-19	2	0	0	0	0	0	0	0	0	0	43
MF	SW	M1	C1	23-Oct-19	3	0	0	0	0	0	0	0	0	0	44
MF	SW	M1	C1	23-Oct-19	4	0	0	0	0	0	0	0	0	0	45
MF	SW	M1	C1	23-Oct-19	5	0	0	0	0	0	0	0	0	0	46
MF	SW	M1	C1	23-Oct-19	6	0	0	0	0	0	0	0	0	0	47
MF	SW	M1	C1	23-Oct-19	7	0	0	0	0	0	0	0	0	0	48	2.5	83.55263158	130	99	2.71	36.38497653
MF	SW	M1	C1	23-Oct-19	8	0	0	0	0	0	0	0	0	0	49
MF	SW	M1	C1	23-Oct-19	9	0	0	0	0	0	0	0	0	0	50
MF	SW	M1	C1	23-Oct-19	10	0	0	0	0	0	0	0	0	0	51
MF	SW	M1	C1	23-Oct-19	11	0	0	0	0	0	0	0	0	0	52
MF	SW	M1	C1	23-Oct-19	12	0	0	0	0	0	0	0	0	0	53
MF	SW	M1	C1	23-Oct-19	13	11.01875	55.09375	30.61	3.36125	2.21875	0.243125	16.60625	2.546875	0.833333333	54
MF	SW	M1	C1	23-Oct-19	14	10.73125	53.65625	29.81	3.35125	2.209375	0.24	16.125	2.5403125	0.833333333	55
MF	SW	M1	C1	23-Oct-19	15	10.73125	53.65625	29.81	3.355	2.2125	0.24	14.375	2.54375	0.833333333	56
MF	SW	M1	C1	23-Oct-19	16	10.50625	52.53125	29.18	3.33875	2.196875	0.236875	13.60625	2.5309375	0.833333333	57
MF	SW	M1	C1	23-Oct-19	17	10.44375	52.21875	29.01	3.335625	2.2	0.236875	0	2.5309375	0.833333333	58
MF	SW	M1	C1	23-Oct-19	18	10.54375	52.71875	29.29	3.364375	2.21875	0.23375	0	2.5578125	0.833333333	59
MF	SW	M1	C1	23-Oct-19	19	10.50625	52.53125	29.18	3.348125	2.20625	0.23375	0	2.5434375	0.833333333	60
MF	SW	M1	C1	23-Oct-19	20	10.1875	50.9375	28.3	3.341875	2.190625	0.226875	0	2.539375	0.833333333	61
MF	SW	M1	C1	23-Oct-19	21	9.96875	49.84375	27.69	3.335625	2.2	0.226875	0	2.5409375	0.833333333	62
MF	SW	M1	C1	23-Oct-19	22	10.0625	50.3125	27.95	3.348125	2.20625	0.226875	0	2.5503125	0.833333333	63
MF	SW	M1	C1	23-Oct-19	23	9.775	48.875	27.15	3.3325	2.196875	0.22375	0	2.5409375	0.833333333	64
MF	SW	M1	C1	24-Oct-19	0	9.775	48.875	27.15	3.329375	2.18375	0.220625	0	2.5359375	0.833333333	65
MF	SW	M1	C1	24-Oct-19	1	0	0	0	0	0	0	0	0	0	66
MF	SW	M1	C1	24-Oct-19	2	0	0	0	0	0	0	0	0	0	67
MF	SW	M1	C1	24-Oct-19	3	0	0	0	0	0	0	0	0	0	68
MF	SW	M1	C1	24-Oct-19	4	0	0	0	0	0	0	0	0	0	69
MF	SW	M1	C1	24-Oct-19	5	0	0	0	0	0	0	0	0	0	70
MF	SW	M1	C1	24-Oct-19	6	0	0	0	0	0	0	0	0	0	71
MF	SW	M1	C1	24-Oct-19	7	0	0	0	0	0	0	0	0	0	72	3.1	79.60526316	90	99.30769231	2.62	38.49765258
MF	SW	M1	C1	24-Oct-19	8	0	0	0	0	0	0	0	0	0	73
MF	SW	M1	C1	24-Oct-19	9	8.77	46.71	25.95	3.335625	2.14875	0.236875	0	2.5053125	0.841925018	74
MF	SW	M1	C1	24-Oct-19	10	8.67	42.55	23.64	3.364375	2.161875	0.23375	0	2.529375	0.830730184	75
MF	SW	M1	C1	24-Oct-19	11	8.56	40.56	22.53	3.348125	2.161875	0.23375	0	2.52125	0.825732899	76
MF	SW	M1	C1	24-Oct-19	12	8.23	40.33	22.41	3.341875	2.12625	0.226875	0	2.5071875	0.830518946	77
MF	SW	M1	C1	24-Oct-19	13	8.025	40.125	22.29	3.35125	2.13625	0.226875	0	2.516875	0.833333333	78
MF	SW	M1	C1	24-Oct-19	14	8.11875	40.59375	22.55	3.3325	2.161875	0.220625	0	2.5265625	0.833333333	79
MF	SW	M1	C1	24-Oct-19	15	8.34375	41.71875	23.18	3.335625	2.180625	0.220625	0	2.5375	0.833333333	80
MF	SW	M1	C1	24-Oct-19	16	8.6	43	23.89	3.306875	2.161875	0.220625	0	2.51375	0.833333333	81
MF	SW	M1	C1	24-Oct-19	17	8.63125	43.15625	23.98	3.29125	2.14875	0.220625	0	2.499375	0.833333333	82
MF	SW	M1	C1	24-Oct-19	18	8.63125	43.15625	23.98	3.316875	2.161875	0.220625	0	2.51875	0.833333333	83
MF	SW	M1	C1	24-Oct-19	19	8.75625	43.78125	24.32	3.316875	2.161875	0.220625	0	2.51875	0.833333333	84
MF	SW	M1	C1	24-Oct-19	20	8.3125	41.5625	23.09	3.281875	2.12625	0.220625	0	2.4834375	0.833333333	85
MF	SW	M1	C1	24-Oct-19	21	8.46875	42.34375	23.52	3.288125	2.13625	0.220625	0	2.4915625	0.833333333	86
MF	SW	M1	C1	24-Oct-19	22	8.46875	42.34375	23.52	3.32	2.161875	0.27	0	2.4709375	0.833333333	87
MF	SW	M1	C1	24-Oct-19	23	8.375	41.875	23.26	3.29125	2.14875	0.27	0	2.45	0.833333333	88
MF	SW	M1	C1	25-Oct-19	0	8.25	41.25	22.92	3.300625	2.14875	0.27	0	2.4546875	0.833333333	89
MF	SW	M1	C1	25-Oct-19	1	0	0	0	0	0	0	0	0	0	90
MF	SW	M1	C1	25-Oct-19	2	0	0	0	0	0	0	0	0	0	91
MF	SW	M1	C1	25-Oct-19	3	0	0	0	0	0	0	0	0	0	92
MF	SW	M1	C1	25-Oct-19	4	0	0	0	0	0	0	0	0	0	93
MF	SW	M1	C1	25-Oct-19	5	0	0	0	0	0	0	0	0	0	94
MF	SW	M1	C1	25-Oct-19	6	8.22	41.11	22.84	3.335625	2.13625	0.27	0	2.4659375	0.833367119	95
MF	SW	M1	C1	25-Oct-19	7	8.12	41.09	22.83	3.306875	2.161875	0.27	0	2.464375	0.834992888	96	1.9	87.5	100	99.23076923	2.55	40.14084507
MF	SW	M1	C1	25-Oct-19	8	7.99	41.07	22.82	3.29125	2.14875	0.27	0	2.45	0.837138198	97
MF	SW	M1	C1	25-Oct-19	9	8.24	41.01	22.78	3.316875	2.158125	0.27	0	2.4675	0.832690355	98
MF	SW	M1	C1	25-Oct-19	10	7.93	39.88	22.16	3.31	2.161875	0.27	0	2.4659375	0.834135118	99
MF	SW	M1	C1	25-Oct-19	11	7.88	39.23	21.79	3.31375	2.165	0.27	0	2.469375	0.832731904	100
MF	SW	M1	C1	25-Oct-19	12	7.81	38.99	21.66	3.32625	2.161875	0.27	0	2.4740625	0.833119658	101
MF	SW	M1	C1	25-Oct-19	13	7.70625	38.53125	21.41	3.348125	2.190625	0.27	0	2.499375	0.833333333	102
MF	SW	M1	C1	25-Oct-19	14	7.7375	38.6875	21.49	3.358125	2.186875	0.27	0	2.5025	0.833333333	103
MF	SW	M1	C1	25-Oct-19	15	8.025	40.125	22.29	3.33875	2.1775	0.27	0	2.488125	0.833333333	104
MF	SW	M1	C1	25-Oct-19	16	7.76875	38.84375	21.58	3.32625	2.168125	0.27	0	2.4771875	0.833333333	105
MF	SW	M1	C1	25-Oct-19	17	8.05625	40.28125	22.38	3.31	2.158125	0.27	0	2.4640625	0.833333333	106
MF	SW	M1	C1	25-Oct-19	18	7.99375	39.96875	22.2	3.31375	2.161875	0.27	0	2.4678125	0.833333333	107
MF	SW	M1	C1	25-Oct-19	19	8.025	40.125	22.29	3.32625	2.165	0.26	0	2.485625	0.833333333	108
MF	SW	M1	C1	25-Oct-19	20	8.025	40.125	22.29	3.306875	2.145625	0.26	0	2.46625	0.833333333	109
MF	SW	M1	C1	25-Oct-19	21	7.76875	38.84375	21.58	3.341875	2.19375	0.26	0	2.5078125	0.833333333	110
MF	SW	M1	C1	25-Oct-19	22	7.70625	38.53125	21.41	3.335625	2.165	0.26	0	2.4903125	0.833333333	111
MF	SW	M1	C1	25-Oct-19	23	7.48125	37.40625	20.78	3.329375	2.174375	0.26	0	2.491875	0.833333333	112
MF	SW	M1	C1	26-Oct-19	0	7.6125	38.0625	21.15	3.35125	2.190625	0.26	0	2.5109375	0.833333333	113
MF	SW	M1	C1	26-Oct-19	1	0	0	0	0	0	0	0	0	0	114
MF	SW	M1	C1	26-Oct-19	2	0	0	0	0	0	0	0	0	0	115
MF	SW	M1	C1	26-Oct-19	3	0	0	0	0	0	0	0	0	0	116
MF	SW	M1	C1	26-Oct-19	4	0	0	0	0	0	0	0	0	0	117
MF	SW	M1	C1	26-Oct-19	5	0	0	0	0	0	0	0	0	0	118
MF	SW	M1	C1	26-Oct-19	6	0	0	0	0	0	0	0	0	0	119
MF	SW	M1	C1	26-Oct-19	7	0	0	0	0	0	0	0	0	0	120	3.8	75	140	98.92307692	2.48	41.78403756
MF	SW	M1	C1	26-Oct-19	8	0	0	0	0	0	0	0	0	0	121
MF	SW	M1	C1	26-Oct-19	9	0	0	0	0	0	0	0	0	0	122
MF	SW	M1	C1	26-Oct-19	10	0	0	0	0	0	0	0	0	0	123
MF	SW	M1	C1	26-Oct-19	11	0	0	0	0	0	0	0	0	0	124
MF	SW	M1	C1	26-Oct-19	12	0	0	0	0	0	0	0	0	0	125
MF	SW	M1	C1	26-Oct-19	13	7.0375	35.1875	19.55	3.35125	2.180625	0.26	0	2.5059375	0.833333333	126
MF	SW	M1	C1	26-Oct-19	14	7.23125	36.15625	20.09	3.364375	2.190625	0.26	0	2.5175	0.833333333	127
MF	SW	M1	C1	26-Oct-19	15	7.5928125	36.15625	20.09	3.348125	2.180625	0.26	0	2.504375	0.826446281	128
MF	SW	M1	C1	26-Oct-19	16	7.13125	35.65625	19.81	3.33875	2.18375	0.27	0	2.49125	0.833333333	129
MF	SW	M1	C1	26-Oct-19	17	7.2625	36.3125	20.17	3.345	2.190625	0.27	0	2.4978125	0.833333333	130
MF	SW	M1	C1	26-Oct-19	18	7.23125	36.15625	20.09	3.3325	2.161875	0.27	0	2.4771875	0.833333333	131
MF	SW	M1	C1	26-Oct-19	19	7.2625	36.3125	20.17	3.358125	2.18375	0.27	0	2.5009375	0.833333333	132
MF	SW	M1	C1	26-Oct-19	20	7.41875	37.09375	20.61	3.358125	2.19375	0.27	0	2.5059375	0.833333333	133
MF	SW	M1	C1	26-Oct-19	21	7.2	36	20	3.355	2.2	0.27	0	2.5075	0.833333333	134
MF	SW	M1	C1	26-Oct-19	22	7.23125	36.15625	20.09	3.355	2.196875	0.27	0	2.5059375	0.833333333	135
MF	SW	M1	C1	26-Oct-19	23	6.9125	34.5625	19.2	3.36125	2.19375	0.27	0	2.5075	0.833333333	136
MF	SW	M1	C1	27-Oct-19	0	6.94375	34.71875	19.29	3.3675	2.20625	0.27	0	2.516875	0.833333333	137
0	SW	M1	C1	27-Oct-19	1	0	0	0	0	0	0	0	0	0	138
0	SW	M1	C1	27-Oct-19	2	0	0	0	0	0	0	0	0	0	139
0	SW	M1	C1	27-Oct-19	3	0	0	0	0	0	0	0	0	0	140
0	SW	M1	C1	27-Oct-19	4	0	0	0	0	0	0	0	0	0	141
0	SW	M1	C1	27-Oct-19	5	0	0	0	0	0	0	0	0	0	142
0	SW	M1	C1	27-Oct-19	6	0	0	0	0	0	0	0	0	0	143
0	SW	M1	C1	27-Oct-19	7	0	0	0	0	0	0	0	0	0	144	7.2	52.63157895	180	98.61538462	2.38	44.1314554
0	SW	M1	C1	27-Oct-19	8	0	0	0	0	0	0	0	0	0	145
0	SW	M1	C1	27-Oct-19	9	0	0	0	0	0	0	0	0	0	146
0	SW	M1	C1	27-Oct-19	10	0	0	0	0	0	0	0	0	0	147
0	SW	M1	C1	27-Oct-19	11	0	0	0	0	0	0	0	0	0	148
MF	SW	M1	C1	27-Oct-19	12	6.5625	32.8125	18.23	3.358125	2.190625	0.27	0	2.504375	0.833333333	149
MF	SW	M1	C1	27-Oct-19	13	6.8125	34.0625	18.92	3.364375	2.190625	0.27	0	2.5075	0.833333333	150
MF	SW	M1	C1	27-Oct-19	14	6.71875	33.59375	18.66	3.355	2.19375	0.27	0	2.504375	0.833333333	151
MF	SW	M1	C1	27-Oct-19	15	6.94375	34.71875	19.29	3.335625	2.174375	0.25	0	2.505	0.833333333	152
MF	SW	M1	C1	27-Oct-19	16	6.84375	34.21875	19.01	3.35125	2.186875	0.25	0	2.5190625	0.833333333	153
MF	SW	M1	C1	27-Oct-19	17	6.78125	33.90625	18.84	3.348125	2.186875	0.25	0	2.5175	0.833333333	154
MF	SW	M1	C1	27-Oct-19	18	6.78125	33.90625	18.84	3.358125	2.190625	0.25	0	2.524375	0.833333333	155
MF	SW	M1	C1	27-Oct-19	19	6.193125	34.40625	19.11	3.370625	2.2	0.25	0	2.5353125	0.847457627	156
MF	SW	M1	C1	27-Oct-19	20	6.43125	32.15625	17.86	3.37375	2.196875	0.25	0	2.5353125	0.833333333	157
MF	SW	M1	C1	27-Oct-19	21	6.36875	31.84375	17.69	3.37375	2.203125	0.25	0	2.5384375	0.833333333	158
MF	SW	M1	C1	27-Oct-19	22	6.59375	32.96875	18.32	3.37375	2.20625	0.25	0	2.54	0.833333333	159
MF	SW	M1	C1	27-Oct-19	23	6.5625	32.8125	18.23	3.376875	2.215625	0.25	0	2.54625	0.833333333	160
MF	SW	M1	C1	28-Oct-19	0	6.625	33.125	18.4	3.38	2.21875	0.23875	0	2.560625	0.833333333	161
MF	SW	M1	C1	28-Oct-19	1	6.36875	31.84375	17.69	3.383125	2.215625	0.22875	0	2.570625	0.833333333	162
MF	SW	M1	C1	28-Oct-19	2	6.24375	31.21875	17.34	3.38625	2.21875	0.21225	0	2.59025	0.833333333	163
MF	SW	M1	C1	28-Oct-19	3	6.24375	31.21875	17.34	3.383125	2.20625	0.202875	0	2.5918125	0.833333333	164
MF	SW	M1	C1	28-Oct-19	4	6.24375	31.21875	17.34	3.38	2.215625	0.2	0	2.5978125	0.833333333	165
MF	SW	M1	C1	28-Oct-19	5	6.05	30.25	16.81	3.3925	2.225625	0.290222	0	2.5188405	0.833333333	166
MF	SW	M1	C1	28-Oct-19	6	6.58625	29.9375	16.63	3.3925	2.21875	0.284372	0	2.521253	0.819672131	167
MF	SW	M1	C1	28-Oct-19	7	6.373125	28.96875	16.09	3.38625	2.215625	0.272	0	2.5289375	0.819672131	168	4.2	72.36842105	1500	88.46153846	2.31	45.77464789
MF	SW	M1	C1	28-Oct-19	8	6.758125	30.71875	17.07	3.3925	2.225625	0.27122	0	2.5378425	0.819672131	169
MF	SW	M1	C1	28-Oct-19	9	6.58625	29.9375	16.63	3.3925	2.21875	0.272	0	2.533625	0.819672131	170
MF	SW	M1	C1	28-Oct-19	10	6.483125	29.46875	16.37	3.38	2.2225	0.278122	0	2.523128	0.819672131	171
MF	SW	M1	C2	5-Nov-19	9	21.3994	97.27	54.04	3.300625	2.22125	0.2	0	2.5609375	0.819672131	1
MF	SW	M1	C2	5-Nov-19	10	20.9726	95.33	52.96	3.304375	2.22125	0.2	0	2.5628125	0.819672131	2	0.32	96.52173913	600	90.47619048	3.24	27.02702703
MF	SW	M1	C2	5-Nov-19	11	20.3874	92.67	51.48	3.300625	2.22125	0.2	0	2.5609375	0.819672131	3
MF	SW	M1	C2	5-Nov-19	12	19.7802	89.91	49.95	3.304375	2.22125	0.2	0	2.5628125	0.819672131	4
MF	SW	M1	C2	5-Nov-19	13	19.1444	87.02	48.34	3.3075	2.22125	0.2	0	2.564375	0.819672131	5
MF	SW	M1	C2	5-Nov-19	14	18.766	85.3	47.39	3.3075	2.22125	0.2	0	2.564375	0.819672131	6
MF	SW	M1	C2	5-Nov-19	15	14.0625	82.875	46.04	3.31375	2.22125	0.2	16.1875	2.5675	0.854932302	7
MF	SW	M1	C2	5-Nov-19	16	14.375	79.46875	44.15	3.294375	2.22125	0.17625	17.975	2.5815625	0.846819847	8
MF	SW	M1	C2	5-Nov-19	17	13.5625	75.9375	42.19	3.294375	2.228125	0.169375	17.30625	2.591875	0.848463687	9
MF	SW	M1	C2	5-Nov-19	18	12.625	72.59375	40.33	3.29125	2.224375	0.16625	16.38125	2.5915625	0.851851852	10
MF	SW	M1	C2	5-Nov-19	19	12.09375	71.34375	39.64	3.27875	2.22125	0.16	15.2	2.59	0.85505618	11
MF	SW	M1	C2	5-Nov-19	20	11.96875	67.6875	37.6	3.281875	2.22125	0.16	14.725	2.5915625	0.849744998	12
MF	SW	M1	C2	5-Nov-19	21	11.96875	65.28125	36.27	3.285	2.23125	0.156875	17.175	2.60125	0.845064725	13
MF	SW	M1	C2	5-Nov-19	22	11.5	63.53125	35.3	3.288125	2.224375	0.15375	19.025	2.6025	0.846730529	14
MF	SW	M1	C2	5-Nov-19	23	11.5	62.09375	34.5	3.294375	2.228125	0.15375	19.56875	2.6075	0.84373673	15
MF	SW	M1	C2	6-Nov-19	0	11.1875	61.15625	33.98	3.288125	2.228125	0.150625	19.75625	2.6075	0.845356371	16
MF	SW	M1	C2	6-Nov-19	1	12.9375	59.875	33.26	3.294375	2.228125	0.150625	19.95	2.610625	0.822317597	17
MF	SW	M1	C2	6-Nov-19	2	12.3125	59.0625	32.81	3.300625	2.23125	0.150625	20.4875	2.6153125	0.827495622	18
MF	SW	M1	C2	6-Nov-19	3	12.3125	56.375	31.32	3.300625	2.2375	0.1475	19.11875	2.6215625	0.820746133	19
MF	SW	M1	C2	6-Nov-19	4	11.96875	56.21875	31.23	3.304375	2.24375	0.1475	18.93125	2.6265625	0.824472961	20
MF	SW	M1	C2	6-Nov-19	5	11.8125	56.0625	31.15	3.300625	2.240625	0.1475	18.9	2.623125	0.825966851	21
MF	SW	M1	C2	6-Nov-19	6	11.65625	55.25	30.69	3.304375	2.228125	0.144375	18.64375	2.621875	0.825782345	22
MF	SW	M1	C2	6-Nov-19	7	11.34375	54.46875	30.26	3.3075	2.246875	0.144375	18.3875	2.6328125	0.827635328	23
MF	SW	M1	C2	6-Nov-19	8	11.1875	54.125	30.07	3.3075	2.140625	0.144375	17.84375	2.5796875	0.828708134	24	0.31	96.63043478	160	97.46031746	2.25	49.32432432
MF	SW	M1	C2	6-Nov-19	9	11.1875	53.8125	29.9	3.31375	2.046875	0.1375	18.3875	2.5428125	0.827884615	25
MF	SW	M1	C2	6-Nov-19	10	11.03125	53.5	29.72	3.300625	2.04375	0.134375	18.7375	2.5378125	0.82905569	26
MF	SW	M1	C2	6-Nov-19	11	10.46875	53.5	29.72	3.3075	2.06	0.125	18.6125	2.55875	0.836345872	27
MF	SW	M1	C2	6-Nov-19	12	10.21875	53.34375	29.64	3.304375	2.05625	0.1375	18.45	2.5428125	0.839233038	28
MF	SW	M1	C2	6-Nov-19	13	10.4375	52.875	29.38	3.294375	2.05	0.13125	18.29375	2.5409375	0.835143139	29
MF	SW	M1	C2	6-Nov-19	14	11.83875	52.53125	29.18	3.304375	2.053125	0.14125	18.1	2.5375	0.816082803	30
MF	SW	M1	C2	6-Nov-19	15	10.53125	52.375	29.1	3.294375	2.04375	0.1375	18.8625	2.5315625	0.832588177	31
MF	SW	M1	C2	6-Nov-19	16	9.875	51.90625	28.84	3.2975	2.046875	0.1375	18.99375	2.5346875	0.840161861	32
MF	SW	M1	C2	6-Nov-19	17	9.5625	51.90625	28.84	3.2975	2.04375	0.1375	18.1625	2.533125	0.844433147	33
MF	SW	M1	C2	6-Nov-19	18	10.84375	51.90625	28.84	3.29125	2.05	0.134375	18.1	2.53625	0.827191235	34
MF	SW	M1	C2	6-Nov-19	19	8.28125	51.28125	28.49	3.288125	2.040625	0.1375	0	2.526875	0.860965373	35
MF	SW	M1	C2	6-Nov-19	20	8.4375	50.9375	28.3	3.294375	2.046875	0.1375	0	2.533125	0.857894737	36
MF	SW	M1	C2	6-Nov-19	21	9.40625	50.3125	27.95	3.2975	2.05	0.134375	0	2.539375	0.842490842	37
MF	SW	M1	C2	6-Nov-19	22	8.4375	49.6875	27.6	3.285	2.040625	0.134375	0	2.5284375	0.85483871	38
MF	SW	M1	C2	6-Nov-19	23	8.59375	49.375	27.43	3.304375	2.05	0.134375	0	2.5428125	0.851752022	39
MF	SW	M1	C2	7-Nov-19	0	8.9375	48.09375	26.72	3.300625	2.05625	0.134375	0	2.5440625	0.843287671	40
MF	SW	M1	C2	7-Nov-19	1	7.96875	47.78125	26.55	3.2975	2.046875	0.134375	0	2.5378125	0.85706278	41
MF	SW	M1	C2	7-Nov-19	2	9.40625	47.28125	26.27	3.310625	2.063125	0.134375	0	2.5525	0.834068357	42
MF	SW	M1	C2	7-Nov-19	3	9.40625	47.28125	26.27	3.3075	2.05625	0.134375	0	2.5475	0.834068357	43
MF	SW	M1	C2	7-Nov-19	4	9.25	46.96875	26.09	3.3075	2.05625	0.134375	0	2.5475	0.835464147	44
MF	SW	M1	C2	7-Nov-19	5	9.875	46.34375	25.75	3.310625	2.06	0.13125	0	2.5540625	0.824346859	45
MF	SW	M1	C2	7-Nov-19	6	9.09375	46.03125	25.57	3.3075	2.05625	0.13125	0	2.550625	0.835034014	46
MF	SW	M1	C2	7-Nov-19	7	10.1875	45.53125	25.3	3.31375	2.0725	0.13125	0	2.561875	0.817162086	47
MF	SW	M1	C2	7-Nov-19	8	9.5625	45.375	25.21	3.32	2.169375	0.13125	0	2.6134375	0.825938567	48	0.1	98.91304348	290	95.3968254	2.44	45.04504505
MF	SW	M1	C2	7-Nov-19	9	10.375	45.21875	25.12	3.300625	2.15625	0.13125	0	2.5971875	0.813378302	49
MF	SW	M1	C2	7-Nov-19	10	8.78125	45.0625	25.03	3.3075	2.16	0.13125	0	2.6025	0.836912362	50
MF	SW	M1	C2	7-Nov-19	11	8.9375	45.0625	25.03	3.310625	2.163125	0.1125	0	2.624375	0.834490741	51
MF	SW	M1	C2	7-Nov-19	12	8.9375	45.0625	25.03	3.3075	2.169375	0.121875	0	2.6165625	0.834490741	52
MF	SW	M1	C2	7-Nov-19	13	8.4375	44.90625	24.95	3.3075	2.15625	0.128125	0	2.60375	0.841827768	53
MF	SW	M1	C2	7-Nov-19	14	7.65625	44.90625	24.95	3.310625	2.16625	0.13125	0	2.6071875	0.854340071	54
MF	SW	M1	C2	7-Nov-19	15	8.125	44.75	24.86	3.288125	2.146875	0.13125	0	2.58625	0.846335697	55
MF	SW	M1	C2	7-Nov-19	16	7.65625	44.4375	24.69	3.2975	2.146875	0.128125	0	2.5940625	0.853029394	56
MF	SW	M1	C2	7-Nov-19	17	8.59375	44.4375	24.69	3.288125	2.1375	0.128125	0	2.5846875	0.837949322	57
MF	SW	M1	C2	7-Nov-19	18	7.34375	43.78125	24.32	3.281875	2.13125	0.128125	0	2.5784375	0.856356968	58
MF	SW	M1	C2	7-Nov-19	19	8.125	43.46875	24.15	3.294375	2.14375	0.128125	0	2.5909375	0.842519685	59
MF	SW	M1	C2	7-Nov-19	20	7.1875	43.3125	24.06	3.294375	2.146875	0.128125	0	2.5925	0.857673267	60
MF	SW	M1	C2	7-Nov-19	21	8.28125	43	23.89	3.2975	2.16	0.128125	0	2.600625	0.838513102	61
MF	SW	M1	C2	7-Nov-19	22	7.5	42.1875	23.44	3.294375	2.140625	0.128125	0	2.589375	0.849056604	62
MF	SW	M1	C2	7-Nov-19	23	8.4375	42.03125	23.35	3.310625	2.153125	0.128125	0	2.60375	0.832817337	63
MF	SW	M1	C2	8-Nov-19	0	8.59375	41.71875	23.18	3.310625	2.163125	0.128125	0	2.60875	0.829192547	64
MF	SW	M1	C2	8-Nov-19	1	7.34375	41.5625	23.09	3.300625	2.153125	0.128125	0	2.59875	0.849840256	65
MF	SW	M1	C2	8-Nov-19	2	7.96875	40.4375	22.47	3.310625	2.16	0.128125	0	2.6071875	0.835377663	66
MF	SW	M1	C2	8-Nov-19	3	9.875	40.28125	22.38	3.31375	2.163125	0.128125	0	2.6103125	0.803115265	67
MF	SW	M1	C2	8-Nov-19	4	8.59375	39.8125	22.12	3.32	2.175625	0.128125	0	2.6196875	0.822466107	68
MF	SW	M1	C2	8-Nov-19	5	9.875	39.65625	22.03	3.32625	2.1725	0.128125	0	2.62125	0.800630915	69
MF	SW	M1	C2	8-Nov-19	6	9.5625	39.65625	22.03	3.33875	2.1725	0.128125	0	2.6275	0.805714286	70
MF	SW	M1	C2	8-Nov-19	7	8.9375	39.34375	21.86	3.32	2.163125	0.128125	0	2.6134375	0.814886731	71
MF	SW	M1	C2	8-Nov-19	8	8.3125	39	21.67	3.329375	2.169375	0.128125	0	2.62125	0.824306473	72	0.1	98.91304348	350	94.44444444	2.22	50
MF	SW	M1	C2	8-Nov-19	9	9.5625	39	21.67	3.323125	2.16625	0.125	0	2.6196875	0.803088803	73
MF	SW	M1	C2	8-Nov-19	10	8.40625	39.65625	22.03	3.32	2.163125	0.125	0	2.6165625	0.825097529	74
MF	SW	M1	C2	8-Nov-19	11	8.25	42.34375	23.52	3.31375	2.16	0.121875	0	2.615	0.83693638	75
MF	SW	M1	C2	8-Nov-19	12	7.78125	42.34375	23.52	3.31375	2.16	0.121875	0	2.615	0.844763092	76
MF	SW	M1	C2	8-Nov-19	13	6.34375	41.71875	23.18	3.304375	2.146875	0.125	0	2.600625	0.868010403	77
MF	SW	M1	C2	8-Nov-19	14	8.6875	41.71875	23.18	3.29125	2.14375	0.121875	0	2.595625	0.827650341	78
MF	SW	M1	C2	8-Nov-19	15	7.59375	41.5625	23.09	3.29125	2.146875	0.121875	0	2.5971875	0.845518118	79
MF	SW	M1	C2	8-Nov-19	16	8.0625	41.5625	23.09	3.263125	2.1025	0.121875	0	2.5609375	0.837531486	80
MF	SW	M1	C2	8-Nov-19	17	8.53125	41.40625	23	3.269375	2.115	0.121875	0	2.5703125	0.829161452	81
MF	SW	M1	C2	8-Nov-19	18	8.21875	41.40625	23	3.27875	2.128125	0.121875	0	2.5815625	0.834382872	82
MF	SW	M1	C2	8-Nov-19	19	7.09375	41.25	22.92	3.275625	2.115	0.121875	0	2.5734375	0.853264383	83
MF	SW	M1	C2	8-Nov-19	20	7.90625	41.09375	22.83	3.240625	2.1025	0.121875	0	2.5496875	0.838647959	84
MF	SW	M1	C2	8-Nov-19	21	7.59375	41.09375	22.83	3.221875	2.08	0.121875	0	2.5290625	0.844030809	85
MF	SW	M1	C2	8-Nov-19	22	7.90625	40.90625	22.73	3.25	2.111875	0.121875	0	2.5590625	0.838028169	86
MF	SW	M1	C2	8-Nov-19	23	7.75	40.75	22.64	3.253125	2.10875	0.121875	0	2.5590625	0.840206186	87
MF	SW	M1	C2	9-Nov-19	0	7.4375	40.4375	22.47	3.263125	2.111875	0.121875	0	2.565625	0.84464752	88
MF	SW	M1	C2	9-Nov-19	1	6.3125	40.4375	22.47	3.27875	2.128125	0.121875	0	2.5815625	0.864973262	89
MF	SW	M1	C2	9-Nov-19	2	6.9375	40.4375	22.47	3.259375	2.1025	0.11875	0	2.5621875	0.853562005	90
MF	SW	M1	C2	9-Nov-19	3	7.4375	40.28125	22.38	3.263125	2.118125	0.121875	0	2.56875	0.844138834	91
MF	SW	M1	C2	9-Nov-19	4	6.9375	40.28125	22.38	3.275625	2.115	0.11875	0	2.5765625	0.853077432	92
MF	SW	M1	C2	9-Nov-19	5	6.78125	40.28125	22.38	3.275625	2.118125	0.121875	0	2.575	0.855909695	93
MF	SW	M1	C2	9-Nov-19	6	6.46875	40.28125	22.38	3.2725	2.124375	0.121875	0	2.5765625	0.861631016	94
MF	SW	M1	C2	9-Nov-19	7	6.46875	39.96875	22.2	3.27875	2.12125	0.121875	0	2.578125	0.860699865	95
MF	SW	M1	C2	9-Nov-19	8	6.875	39.8125	22.12	3.26625	2.115	0.121875	0	2.56875	0.852744311	96	0.1	98.91304348	180	97.14285714	2.38	46.3963964
MF	SW	M1	C2	9-Nov-19	9	8.5625	39.65625	22.03	3.27875	2.105625	0.11875	0	2.5734375	0.82242385	97
MF	SW	M1	C2	9-Nov-19	10	8.40625	39	21.67	3.26625	2.105625	0.121875	0	2.5640625	0.822676335	98
MF	SW	M1	C2	9-Nov-19	11	8.5625	38.53125	21.41	3.25625	2.0925	0.11875	0	2.555625	0.818181818	99
MF	SW	M1	C2	9-Nov-19	12	9.03125	38.53125	21.41	3.26625	2.099375	0.11875	0	2.5640625	0.810118265	100
MF	SW	M1	C2	9-Nov-19	13	8.875	38.375	21.32	3.24375	2.08	0.121875	0	2.54	0.812169312	101
MF	SW	M1	C2	9-Nov-19	14	7.4375	38.375	21.32	3.263125	2.105625	0.121875	0	2.5625	0.837653479	102
MF	SW	M1	C2	9-Nov-19	15	7.90625	38.375	21.32	3.2725	2.105625	0.11875	0	2.5703125	0.82916948	103
MF	SW	M1	C2	9-Nov-19	16	7.59375	38.375	21.32	3.2725	2.10875	0.121875	0	2.56875	0.834806254	104
MF	SW	M1	C2	9-Nov-19	17	6.65625	38.21875	21.23	3.281875	2.111875	0.11875	0	2.578125	0.851671309	105
MF	SW	M1	C2	9-Nov-19	18	7.90625	37.90625	21.06	3.2725	2.10875	0.11875	0	2.571875	0.827421555	106
MF	SW	M1	C2	9-Nov-19	19	8.5625	37.75	20.97	3.281875	2.115	0.121875	0	2.5765625	0.81511471	107
MF	SW	M1	C2	9-Nov-19	20	9.5	37.75	20.97	3.269375	2.1025	0.11875	0	2.5671875	0.798941799	108
MF	SW	M1	C2	9-Nov-19	21	8.25	37.5625	20.87	3.281875	2.105625	0.11875	0	2.575	0.819918145	109
MF	SW	M1	C2	9-Nov-19	22	8.0625	37.5625	20.87	3.26625	2.105625	0.11875	0	2.5671875	0.823287671	110
MF	SW	M1	C2	9-Nov-19	23	7.75	37.25	20.69	3.29125	2.124375	0.11875	0	2.5890625	0.827777778	111
MF	SW	M1	C2	10-Nov-19	0	7.4375	37.40625	20.78	3.275625	2.10875	0.11875	0	2.5734375	0.834146341	112
MF	SW	M1	C2	10-Nov-19	1	7.90625	38.6875	21.49	3.27875	2.118125	0.11875	0	2.5796875	0.830315225	113
MF	SW	M1	C2	10-Nov-19	2	8.40625	37.5625	20.87	3.281875	2.12125	0.11875	0	2.5828125	0.817131203	114
MF	SW	M1	C2	10-Nov-19	3	7.90625	37.09375	20.61	3.281875	2.12125	0.121875	0	2.5796875	0.824305556	115
MF	SW	M1	C2	10-Nov-19	4	8.40625	36.46875	20.26	3.275625	2.118125	0.11875	0	2.578125	0.812674095	116
MF	SW	M1	C2	10-Nov-19	5	7.90625	37.40625	20.78	3.25	2.09625	0.11875	0	2.554375	0.825517241	117
MF	SW	M1	C2	10-Nov-19	6	7.90625	36.78125	20.43	3.285	2.13125	0.121875	0	2.58625	0.823076923	118
MF	SW	M1	C2	10-Nov-19	7	7.90625	36.15625	20.09	3.285	2.124375	0.11875	0	2.5859375	0.820567376	119
MF	SW	M1	C2	10-Nov-19	8	7.75	37.75	20.97	3.288125	2.124375	0.121875	0	2.584375	0.82967033	120	0.1	98.91304348	220	96.50793651	2.4	45.94594595
MF	SW	M1	C2	10-Nov-19	9	8.71875	37.90625	21.06	3.294375	2.134375	0.121875	0	2.5925	0.813002681	121
MF	SW	M1	C2	10-Nov-19	10	8.0625	36.9375	20.52	3.269375	2.115	0.11875	0	2.5734375	0.820833333	122
MF	SW	M1	C2	10-Nov-19	11	8.71875	36.9375	20.52	3.275625	2.111875	0.11875	0	2.575	0.809034908	123
MF	SW	M1	C2	10-Nov-19	12	7.125	36.46875	20.26	3.26625	2.099375	0.11875	0	2.5640625	0.83655914	124
MF	SW	M1	C2	10-Nov-19	13	8.71875	37.5625	20.87	3.29125	2.12125	0.11875	0	2.5875	0.811613774	125
MF	SW	M1	C2	10-Nov-19	14	7.90625	38.0625	21.15	3.259375	2.1025	0.11875	0	2.5621875	0.828008158	126
MF	SW	M1	C2	10-Nov-19	15	7.75	37.75	20.97	3.281875	2.12125	0.121875	0	2.5796875	0.82967033	127
MF	SW	M1	C2	10-Nov-19	16	7.75	37.75	20.97	3.2725	2.10875	0.11875	0	2.571875	0.82967033	128
MF	SW	M1	C2	10-Nov-19	17	7.75	37.5625	20.87	3.27875	2.12125	0.11875	0	2.58125	0.828965517	129
MF	SW	M1	C2	10-Nov-19	18	7.75	37.5625	20.87	3.281875	2.118125	0.11875	0	2.58125	0.828965517	130
MF	SW	M1	C2	10-Nov-19	19	7.59375	37.40625	20.78	3.26625	2.111875	0.11875	0	2.5703125	0.83125	131
MF	SW	M1	C2	10-Nov-19	20	7.59375	37.40625	20.78	3.26625	2.105625	0.115625	0	2.5703125	0.83125	132
MF	SW	M1	C2	10-Nov-19	21	7.59375	37.40625	20.78	3.2725	2.105625	0.11875	0	2.5703125	0.83125	133
MF	SW	M1	C2	10-Nov-19	22	7.59375	37.40625	20.78	3.2725	2.115	0.11875	0	2.575	0.83125	134
MF	SW	M1	C2	10-Nov-19	23	7.59375	37.25	20.69	3.275625	2.12125	0.11875	0	2.5796875	0.830662021	135
MF	SW	M1	C2	11-Nov-19	0	7.59375	37.25	20.69	3.285	2.124375	0.11875	0	2.5859375	0.830662021	136
MF	SW	M1	C2	11-Nov-19	1	7.4375	37.25	20.69	3.288125	2.128125	0.11875	0	2.589375	0.833566434	137
MF	SW	M1	C2	11-Nov-19	2	7.28125	37.09375	20.61	3.2725	2.10875	0.11875	0	2.571875	0.835915493	138
MF	SW	M1	C2	11-Nov-19	3	7.125	37.09375	20.61	3.259375	2.09625	0.11875	0	2.5590625	0.838869258	139
MF	SW	M1	C2	11-Nov-19	4	6.96875	36.9375	20.52	3.27875	2.118125	0.11875	0	2.5796875	0.841281139	140
MF	SW	M1	C2	11-Nov-19	5	6.95625	36.625	20.35	3.27875	2.118125	0.11875	0	2.5796875	0.84038434	141
MF	SW	M1	C2	11-Nov-19	6	6.85625	36.625	20.35	3.294375	2.1375	0.11875	0	2.5971875	0.842317091	142
MF	SW	M1	C2	11-Nov-19	7	6.8125	36.46875	20.26	3.27875	2.124375	0.121875	0	2.5796875	0.842599278	143
MF	SW	M1	C2	11-Nov-19	8	6.65625	36.46875	20.26	3.27875	2.115	0.11875	0	2.578125	0.845652174	144	0.1	98.91304348	300	95.23809524	2.41	45.72072072
MF	SW	M1	C2	11-Nov-19	9	6.3125	36.46875	20.26	3.285	2.128125	0.11875	0	2.5878125	0.852447042	145
MF	SW	M1	C2	11-Nov-19	10	6.3125	36.3125	20.17	3.2725	2.10875	0.11875	0	2.571875	0.851906158	146
MF	SW	M1	C2	11-Nov-19	11	6.3125	36.3125	20.17	3.263125	2.105625	0.11875	0	2.565625	0.851906158	147
MF	SW	M1	C2	11-Nov-19	12	6.15625	36.15625	20.09	3.2725	2.115	0.11875	0	2.575	0.85450517	148
MF	SW	M1	C2	11-Nov-19	13	6	36.15625	20.09	3.269375	2.111875	0.11875	0	2.571875	0.85767235	149
MF	SW	M1	C2	11-Nov-19	14	5.84375	36	20	3.26625	2.1025	0.11875	0	2.565625	0.86034354	150
MF	SW	M1	C2	11-Nov-19	15	5.6875	35.8125	19.9	3.263125	2.0925	0.11875	0	2.5590625	0.862951807	151
MF	SW	M1	C2	11-Nov-19	16	6.15625	35.5	19.72	3.269375	2.10875	0.11875	0	2.5703125	0.852213053	152
MF	SW	M1	C2	11-Nov-19	17	6.8125	36.3125	20.17	3.275625	2.10875	0.11875	0	2.5734375	0.842028986	153
MF	SW	M1	C2	11-Nov-19	18	7.59375	36.9375	20.52	3.281875	2.128125	0.11875	0	2.58625	0.829473684	154
MF	SW	M1	C2	11-Nov-19	19	6.8125	35.8125	19.9	3.263125	2.1025	0.11875	0	2.5640625	0.840175953	155
MF	SW	M1	C2	11-Nov-19	20	6.65625	35.34375	19.64	3.2725	2.115	0.11875	0	2.575	0.841517857	156
MF	SW	M1	C2	11-Nov-19	21	6.96875	36.3125	20.17	3.275625	2.105625	0.11875	0	2.571875	0.83898917	157
MF	SW	M1	C2	11-Nov-19	22	7.4375	35.8125	19.9	3.269375	2.105625	0.11875	0	2.56875	0.828034682	158
MF	SW	M1	C2	11-Nov-19	23	7.28125	35.1875	19.55	3.2725	2.09625	0.11875	0	2.565625	0.828550405	159
MF	SW	M1	C2	12-Nov-19	0	7.75	36.78125	20.43	3.281875	2.118125	0.11875	0	2.58125	0.825964912	160
MF	SW	M2	C1	27-Nov-19	13	27.78125	99.21875	198.44	3.07375	2.16125	0.4010625	0	2.2164375	0.78125	1
MF	SW	M2	C1	27-Nov-19	14	23.40625	91.21875	182.44	3.070625	2.16125	0.4010625	0	2.214875	0.795801527	2	0.1	99.20634921	1400	86	4.38	2.666666667
MF	SW	M2	C1	27-Nov-19	15	25.03125	89.78125	179.56	3.06125	2.164375	0.390075	0	2.2227375	0.781981492	3
MF	SW	M2	C1	27-Nov-19	16	21.21875	92.46875	184.94	3.10125	2.16125	0.390075	0	2.241175	0.813358988	4
MF	SW	M2	C1	27-Nov-19	17	18.03125	88.65625	177.31	3.1025	2.164375	0.40075	0	2.2326875	0.830990041	5
MF	SW	M2	C1	27-Nov-19	18	17.375	86.03125	172.06	3.08625	2.151875	0.380075	0	2.2389875	0.831973406	6
MF	SW	M2	C1	27-Nov-19	19	17.625	87.71875	175.44	3.07375	2.155	0.39004375	0	2.22433125	0.832690596	7
MF	SW	M2	C1	27-Nov-19	20	19.3125	87.375	174.75	3.070625	2.14875	0.40075	0	2.2089375	0.818980668	8
MF	SW	M2	C1	27-Nov-19	21	16.03125	85.46875	170.94	3.0675	2.158125	0.4004375	0	2.212375	0.84205665	9
MF	SW	M2	C1	27-Nov-19	22	13.3125	83.34375	166.69	3.076875	2.151875	0.4004375	0	2.2139375	0.862269641	10
MF	SW	M2	C1	27-Nov-19	23	19.15625	84.34375	168.69	3.0675	2.155	0.38004375	0	2.23120625	0.814915459	11
MF	SW	M2	C1	28-Nov-19	0	21.40625	83.875	167.75	3.08	2.16125	0.4004375	0	2.2201875	0.796675571	12
MF	SW	M2	C1	28-Nov-19	1	13.3125	83.71875	167.44	3.064375	2.16125	0.4004375	0	2.212375	0.862801932	13
MF	SW	M2	C1	28-Nov-19	2	15.75	82.09375	164.19	3.070625	2.158125	0.39004375	0	2.22433125	0.839029064	14
MF	SW	M2	C1	28-Nov-19	3	18.6875	80.65625	161.31	3.05125	2.16125	0.4004375	0	2.2058125	0.811890532	15
MF	SW	M2	C1	28-Nov-19	4	15.71875	82.34375	164.69	3.054375	2.155	0.412224	0	2.1924635	0.83970682	16
MF	SW	M2	C1	28-Nov-19	5	17.96875	79.5625	159.13	3.054375	2.155	0.400125	0	2.2045625	0.815764178	17
MF	SW	M2	C1	28-Nov-19	6	18.65625	79.375	158.75	3.070625	2.158125	0.4004375	0	2.2139375	0.809690787	18
MF	SW	M2	C1	28-Nov-19	7	16.4375	78.59375	157.19	3.058125	2.155	0.3800125	0	2.22655	0.827030582	19
MF	SW	M2	C1	28-Nov-19	8	18.84375	77.78125	155.56	3.07375	2.16125	0.4004375	0	2.2170625	0.804980595	20
MF	SW	M2	C1	28-Nov-19	9	17.875	79.78125	159.56	3.064375	2.16125	0.38004375	0	2.23276875	0.81696	21
MF	SW	M2	C1	28-Nov-19	10	18.28125	77.78125	155.56	3.058125	2.151875	0.39008125	0	2.21491875	0.809694209	22
MF	SW	M2	C1	28-Nov-19	11	23.875	77.15625	154.31	3.06125	2.164375	0.4018125	0	2.211	0.763686978	23
MF	SW	M2	C1	28-Nov-19	12	23.25	76.84375	153.69	3.064375	2.164375	0.402125	0	2.21225	0.767717765	24	0.1	99.20634921	3400	66	3.36	25.33333333
MF	SW	M2	C1	28-Nov-19	13	19.21875	78.65625	157.31	3.064375	2.158125	0.4024375	0	2.2088125	0.803639847	25
MF	SW	M2	C1	28-Nov-19	14	23.09375	76.03125	152.06	3.058125	2.155	0.4024375	0	2.204125	0.76702396	26
MF	SW	M2	C1	28-Nov-19	15	17.5625	74.59375	149.19	3.064375	2.151875	0.4024375	0	2.2056875	0.809426924	27
MF	SW	M2	C1	28-Nov-19	16	16.65625	73.625	147.25	3.058125	2.16125	0.38018125	0	2.22950625	0.815507096	28
MF	SW	M2	C1	28-Nov-19	17	16.4375	73.3125	146.63	3.070625	2.158125	0.3901125	0	2.2242625	0.816852368	29
MF	SW	M2	C1	28-Nov-19	18	12.09375	72.5	145	3.064375	2.155	0.4008125	0	2.208875	0.857037311	30
MF	SW	M2	C1	28-Nov-19	19	0.375	0.5	1	1.338125	0.1075	2.528125	0	-1.8053125	0.571428571	31
MF	SW	M2	C1	28-Nov-19	20	13.46875	72.03125	144.06	3.064375	2.04375	0.3800125	0	2.17405	0.84247076	32
MF	SW	M2	C1	28-Nov-19	21	9.5625	70.125	140.25	3.06125	2.164375	0.3800125	0	2.2328	0.88	33
MF	SW	M2	C1	28-Nov-19	22	13.8125	69.78125	139.56	3.064375	2.164375	0.400125	0	2.21425	0.834766355	34
MF	SW	M2	C1	28-Nov-19	23	12.28125	69.625	139.25	3.06125	2.151875	0.38004375	0	2.22651875	0.85005723	35
MF	SW	M2	C1	29-Nov-19	0	13.71875	69.5	139	3.070625	2.16125	0.4004375	0	2.2155	0.835148329	36
MF	SW	M2	C1	29-Nov-19	1	18.84375	68.1875	136.38	3.054375	2.14875	0.38004375	0	2.22151875	0.783482944	37
MF	SW	M2	C1	29-Nov-19	2	17.71875	67.5625	135.13	3.064375	2.151875	0.4004375	0	2.2076875	0.792231587	38
MF	SW	M2	C1	29-Nov-19	3	18.84375	67.21875	134.44	3.054375	2.14875	0.38004375	0	2.22151875	0.781045752	39
MF	SW	M2	C1	29-Nov-19	4	13.0625	66.90625	133.81	3.064375	2.155	0.38004375	0	2.22964375	0.836654943	40
MF	SW	M2	C1	29-Nov-19	5	16.96875	67.75	135.5	3.064375	2.16125	0.4004375	0	2.212375	0.799704906	41
MF	SW	M2	C1	29-Nov-19	6	16.90625	68.59375	137.19	3.064375	2.158125	0.39004375	0	2.22120625	0.802266082	42
MF	SW	M2	C1	29-Nov-19	7	15.875	66.125	132.25	3.064375	2.158125	0.4004375	0	2.2108125	0.806402439	43
MF	SW	M2	C1	29-Nov-19	8	13.625	63.6875	127.38	3.058125	2.151875	0.38004375	0	2.22495625	0.823767179	44
MF	SW	M2	C1	29-Nov-19	9	13.40625	64.34375	128.69	3.06125	2.151875	0.39004375	0	2.21651875	0.827572347	45
MF	SW	M2	C1	29-Nov-19	10	12.03125	63.875	127.75	3.120625	2.16125	0.38014375	0	2.26079375	0.841498559	46
MF	SW	M2	C1	29-Nov-19	11	10.34375	63.40625	126.81	3.08625	2.158125	0.4024375	0	2.21975	0.859745763	47
0	SW	M2	C1	29-Nov-19	12	0	0	0	0	0	0	0	0	0	48	0.1	99.20634921	2700	73	3.66	18.66666667
0	SW	M2	C1	29-Nov-19	13	0	0	0	0	0	0	0	0	0	49
MF	SW	M2	C1	29-Nov-19	14	11.09375	59.0625	118.13	3.083125	2.151875	0.38036875	0	2.23713125	0.841870824	50
MF	SW	M2	C1	29-Nov-19	15	18.1875	62.75	125.5	3.064375	2.164375	0.403375	0	2.211	0.775289575	51
MF	SW	M2	C1	29-Nov-19	16	17.5625	62.4375	124.88	3.07375	2.158125	0.39024375	0	2.22569375	0.78046875	52
MF	SW	M2	C1	29-Nov-19	17	16.125	59.28125	118.56	3.06125	2.155	0.402125	0	2.206	0.786158309	53
MF	SW	M2	C1	29-Nov-19	18	16.53125	62.125	124.25	3.070625	2.155	0.39018125	0	2.22263125	0.789829162	54
MF	SW	M2	C1	29-Nov-19	19	14.03125	61	122	3.054375	2.158125	0.4014375	0	2.2048125	0.812994586	55
MF	SW	M2	C1	29-Nov-19	20	13	59.71875	119.44	3.064375	2.158125	0.38014375	0	2.23110625	0.82122905	56
MF	SW	M2	C1	29-Nov-19	21	15.5	58.59375	117.19	3.05125	2.16125	0.4014375	0	2.2048125	0.790805567	57
MF	SW	M2	C1	29-Nov-19	22	10.125	58.28125	116.56	3.064375	2.151875	0.401125	0	2.207	0.851987209	58
MF	SW	M2	C1	29-Nov-19	23	14.59375	57.8125	115.63	3.048125	2.155	0.39014375	0	2.21141875	0.798446267	59
MF	SW	M2	C1	30-Nov-19	0	13.875	57.625	115.25	3.058125	2.158125	0.4014375	0	2.2066875	0.805944056	60
MF	SW	M2	C1	30-Nov-19	1	14.28125	59	118	3.05125	2.16125	0.4014375	0	2.2048125	0.805117271	61
MF	SW	M2	C1	30-Nov-19	2	11.96875	56.53125	113.06	3.06125	2.158125	0.4014375	0	2.20825	0.825273723	62
MF	SW	M2	C1	30-Nov-19	3	9.25	55.875	111.75	3.070625	2.155	0.39018125	0	2.22263125	0.857965451	63
MF	SW	M2	C1	30-Nov-19	4	-0.65625	0.71875	1.44	1.31625	0.120625	2.53125	0	-1.8128125	11.5	64
MF	SW	M2	C1	30-Nov-19	5	17.15625	55.71875	111.44	3.0675	2.16125	0.3802125	0	2.2341625	0.76457976	65
MF	SW	M2	C1	30-Nov-19	6	41.5	54.90625	109.81	3.058125	2.155	0.402125	0	2.2044375	0.569529984	66
MF	SW	M2	C1	30-Nov-19	7	12.6875	56.59375	113.19	3.054375	2.14875	0.4024375	0	2.199125	0.816869644	67
MF	SW	M2	C1	30-Nov-19	8	12.78125	54.28125	108.56	3.05125	2.14875	0.4024375	0	2.1975625	0.809412861	68
MF	SW	M2	C1	30-Nov-19	9	14.53125	53.8125	107.63	3.064375	2.151875	0.4024375	0	2.2056875	0.787379973	69
MF	SW	M2	C1	30-Nov-19	10	14.375	53.625	107.25	3.058125	2.151875	0.39024375	0	2.21475625	0.788602941	70
MF	SW	M2	C1	30-Nov-19	11	13.46875	55.46875	110.94	3.054375	2.145625	0.402125	0	2.197875	0.804623753	71
MF	SW	M2	C1	30-Nov-19	12	16.75	53.46875	106.94	3.054375	2.145625	0.402125	0	2.197875	0.761459724	72	0.1	99.20634921	3100	69	3.34	25.77777778
MF	SW	M2	C1	30-Nov-19	13	13.5625	53.3125	106.63	3.06125	2.14875	0.39018125	0	2.21481875	0.797196262	73
MF	SW	M2	C1	30-Nov-19	14	13.71875	53	106	3.054375	2.1425	0.39018125	0	2.20825625	0.794379391	74
MF	SW	M2	C1	30-Nov-19	15	14.375	52.6875	105.38	3.054375	2.151875	0.4018125	0	2.2013125	0.785647717	75
MF	SW	M2	C1	30-Nov-19	16	9.46875	54.40625	108.81	3.05125	2.151875	0.4018125	0	2.19975	0.851761252	76
MF	SW	M2	C1	30-Nov-19	17	12	51.09375	102.19	3.058125	2.14875	0.4018125	0	2.201625	0.809806835	77
MF	SW	M2	C1	30-Nov-19	18	15.71875	49.46875	98.94	3.054375	2.14875	0.38018125	0	2.22138125	0.758868648	78
MF	SW	M2	C1	30-Nov-19	19	16.59375	51.46875	102.94	3.064375	2.158125	0.402125	0	2.209125	0.756198347	79
MF	SW	M2	C1	30-Nov-19	20	12.5	49.3125	98.63	3.048125	2.16125	0.3902125	0	2.214475	0.797775531	80
MF	SW	M2	C1	30-Nov-19	21	15.46875	49.3125	98.63	3.058125	2.155	0.4018125	0	2.20475	0.76121563	81
MF	SW	M2	C1	30-Nov-19	22	14.6875	49.15625	98.31	3.058125	2.14875	0.39018125	0	2.21325625	0.769946158	82
MF	SW	M2	C1	30-Nov-19	23	19.78125	49.15625	98.31	3.064375	2.155	0.4018125	0	2.207875	0.713055304	83
MF	SW	M2	C1	1-Dec-19	0	17	49	98	3.054375	2.158125	0.4018125	0	2.2044375	0.742424242	84
MF	SW	M2	C1	1-Dec-19	1	13.15625	49	98	3.064375	2.151875	0.39018125	0	2.21794375	0.788335847	85
MF	SW	M2	C1	1-Dec-19	2	14.34375	48.84375	97.69	3.0675	2.151875	0.39018125	0	2.21950625	0.772997033	86
MF	SW	M2	C1	1-Dec-19	3	13	51.84375	103.69	3.05125	2.158125	0.4018125	0	2.202875	0.799518072	87
MF	SW	M2	C1	1-Dec-19	4	8.59375	48.6875	97.38	3.06125	2.14875	0.3902125	0	2.2147875	0.849972722	88
MF	SW	M2	C1	1-Dec-19	5	9.46875	48.375	96.75	3.098125	2.155	0.4018125	0	2.22475	0.8363047	89
MF	SW	M2	C1	1-Dec-19	6	11.25	47.875	95.75	3.028125	2.151875	0.4018125	0	2.1881875	0.809725159	90
MF	SW	M2	C1	1-Dec-19	7	13.625	40.5625	81.13	3.08625	2.158125	0.4018125	0	2.220375	0.748558247	91
MF	SW	M2	C1	1-Dec-19	8	11	46.4375	92.88	3.06125	2.155	0.4014375	0	2.2066875	0.808487486	92
MF	SW	M2	C1	1-Dec-19	9	9.78125	45.65625	91.31	3.07375	2.158125	0.4014375	0	2.2145	0.82356257	93
MF	SW	M2	C1	1-Dec-19	10	9.34375	44.53125	89.06	3.076875	2.155	0.401125	0	2.2148125	0.826566125	94
MF	SW	M2	C1	1-Dec-19	11	9.59375	44.375	88.75	3.0675	2.145625	0.401125	0	2.2054375	0.82223509	95
MF	SW	M2	C1	1-Dec-19	12	9.375	47.375	94.75	3.070625	2.151875	0.401125	0	2.210125	0.834801762	96	0.1	99.20634921			3.33	26
MF	SW	M2	C1	1-Dec-19	13	9.96875	44.03125	88.06	3.058125	2.155	0.4005	0	2.2060625	0.815393519	97
MF	SW	M2	C1	1-Dec-19	14	12.5	43.875	87.75	3.0675	2.155	0.39005	0	2.2212	0.77827051	98
MF	SW	M2	C1	1-Dec-19	15	8.28125	43.09375	86.19	3.058125	2.155	0.4005	0	2.2060625	0.838807786	99
MF	SW	M2	C1	1-Dec-19	16	9.90625	41.96875	83.94	3.058125	2.158125	0.39005	0	2.218075	0.809036145	100
MF	SW	M2	C1	1-Dec-19	17	9.4375	41.5	83	3.058125	2.151875	0.39005	0	2.21495	0.814723926	101
MF	SW	M2	C1	1-Dec-19	18	9.625	39.5625	79.13	3.064375	2.155	0.4005	0	2.2091875	0.804320203	102
MF	SW	M2	C1	1-Dec-19	19	8.59375	39.25	78.5	3.0675	2.151875	0.4005	0	2.2091875	0.820378837	103
MF	SW	M2	C1	1-Dec-19	20	8.875	40.28125	80.56	3.0675	2.155	0.4005	0	2.21075	0.819453274	104
MF	SW	M2	C1	1-Dec-19	21	7.84375	37.96875	75.94	3.064375	2.155	0.4005	0	2.2091875	0.828785812	105
MF	SW	M2	C1	1-Dec-19	22	-0.46875	6.03125	12.06	1.31625	0.120625	2.53125	0	-1.8128125	1.084269663	106
MF	SW	M2	C1	1-Dec-19	23	8.3125	33.3125	66.63	3.0675	2.158125	0.4008125	0	2.212	0.8003003	107
MF	SW	M2	C1	2-Dec-19	0	8.65625	33.15625	66.31	3.06125	2.14875	0.39005	0	2.21495	0.792974589	108
MF	SW	M2	C1	2-Dec-19	1	6.03125	32.375	64.75	3.070625	2.155	0.4001875	0	2.212625	0.842961758	109
MF	SW	M2	C1	2-Dec-19	2	8.375	31.25	62.5	3.058125	2.155	0.4005	0	2.2060625	0.788643533	110
MF	SW	M2	C1	2-Dec-19	3	7.78125	29.96875	59.94	3.06125	2.151875	0.4005	0	2.2060625	0.793874172	111
MF	SW	M2	C1	2-Dec-19	4	9.3125	31.96875	63.94	3.06125	2.155	0.39001875	0	2.21810625	0.774413323	112
MF	SW	M2	C1	2-Dec-19	5	7.8125	28.84375	57.69	3.0675	2.158125	0.4001875	0	2.212625	0.78687127	113
MF	SW	M2	C1	2-Dec-19	6	7.21875	33.4375	66.88	3.054375	2.155	0.4001875	0	2.2045	0.822444274	114
MF	SW	M2	C1	2-Dec-19	7	8.5	25.5	51	3.058125	2.151875	0.4001875	0	2.2048125	0.75	115
MF	SW	M2	C1	2-Dec-19	8	8.15625	24.25	48.5	3.058125	2.155	0.4001875	0	2.206375	0.74831244	116
MF	SW	M2	C1	2-Dec-19	9	7.34375	25.03125	50.06	3.06125	2.151875	0.39001875	0	2.21654375	0.773166023	117
MF	SW	M2	C1	2-Dec-19	10	6.125	23.40625	46.81	3.054375	2.151875	0.4001875	0	2.2029375	0.792592593	118
MF	SW	M2	C2	10-Dec-19	10	18.4609375	73.84375	147.69	2.768125	2.026875	0.413125	17.3125	1.984375	0.8	1
MF	SW	M2	C2	10-Dec-19	11	18.2578125	77.03125	154.06	2.7875	2.033125	0.390625	18.525	2.0196875	0.808395507	2	0.31	92.05128205	760	99.63809524	2.37	39.23076923
MF	SW	M2	C2	10-Dec-19	12	19.21875	76.875	153.75	2.809375	2.08125	0.390625	18.3	2.0546875	0.8	3
MF	SW	M2	C2	10-Dec-19	13	18.1015625	76.40625	152.81	2.765	2.02375	0.4	19.48125	1.994375	0.808464909	4
MF	SW	M2	C2	10-Dec-19	14	18.984375	75.9375	151.88	2.784375	2.03	0.413125	20.2125	1.9940625	0.8	5
MF	SW	M2	C2	10-Dec-19	15	18.9375	75.75	151.5	2.78125	2.04	0.3875	22.21875	2.023125	0.8	6
MF	SW	M2	C2	10-Dec-19	16	19.19	76.76	153.52	2.8	2.065	0.419375	22.825	2.013125	0.8	7
MF	SW	M2	C2	10-Dec-19	17	17.8984375	75.59375	151.19	2.80625	2.061875	0.403125	22.56875	2.0309375	0.808556865	8
MF	SW	M2	C2	10-Dec-19	18	18.359375	73.4375	146.88	2.749375	2.004375	0.384375	22.28125	1.9925	0.8	9
MF	SW	M2	C2	10-Dec-19	19	18.859375	75.4375	150.88	2.790625	2.049375	0.3875	23.04375	2.0325	0.8	10
MF	SW	M2	C2	10-Dec-19	20	17.8203125	75.28125	150.56	2.8125	2.075	0.396875	21.0375	2.046875	0.808592767	11
MF	SW	M2	C2	10-Dec-19	21	17.7421875	74.96875	149.94	2.860625	2.119375	0.40625	22.725	2.08375	0.808628971	12
MF	SW	M2	C2	10-Dec-19	22	17.703125	74.8125	149.63	2.790625	2.0525	0.40625	23.075	2.0153125	0.808647188	13
MF	SW	M2	C2	10-Dec-19	23	18.703125	74.8125	149.63	2.8225	2.08125	0.390625	19.5125	2.06125	0.8	14
MF	SW	M2	C2	11-Dec-19	0	18.6640625	74.65625	149.31	2.8225	2.084375	0.4	17.375	2.0534375	0.8	15
MF	SW	M2	C2	11-Dec-19	1	18.578125	74.3125	148.63	2.854375	2.1225	0.41625	12.95	2.0721875	0.8	16
MF	SW	M2	C2	11-Dec-19	2	19.421875	73.6875	147.38	2.8125	1.128125	0.384375	10.375	1.5859375	0.791407954	17
MF	SW	M2	C2	11-Dec-19	3	18.656875	74.6275	149.26	2.81625	2.078125	0.395	13.78125	2.0521875	0.8	18
MF	SW	M2	C2	11-Dec-19	4	18.421875	73.6875	147.38	2.819375	2.075	0.374375	14.9875	2.0728125	0.8	19
MF	SW	M2	C2	11-Dec-19	5	18.3828125	73.53125	147.06	2.835	2.0875	0.374375	14.45	2.086875	0.8	20
MF	SW	M2	C2	11-Dec-19	6	19.8878875	75.55155	151.1	2.87	2.1325	0.395	15.94375	2.10625	0.791617721	21
MF	SW	M2	C2	11-Dec-19	7	18.34375	73.375	146.75	2.819375	2.0875	0.3775	16.775	2.0759375	0.8	22
MF	SW	M2	C2	11-Dec-19	8	16.3046875	73.21875	146.44	2.8225	2.096875	0.384375	19.25625	2.0753125	0.817872415	23
MF	SW	M2	C2	11-Dec-19	9	16.5546875	74.21875	148.44	2.82875	2.084375	0.38125	19.6375	2.0753125	0.817626302	24	0.1	97.43589744	990	99.52857143	2.35	39.74358974
MF	SW	M2	C2	11-Dec-19	10	18.21875	72.875	145.75	2.860625	2.1225	0.38125	19	2.1103125	0.8	25
MF	SW	M2	C2	11-Dec-19	11	20.140625	72.5625	145.13	2.81625	2.08125	0.390625	15.88125	2.058125	0.782740603	26
MF	SW	M2	C2	11-Dec-19	12	18.1015625	72.40625	144.81	2.790625	2.04625	0.390625	12.50625	2.0278125	0.8	27
MF	SW	M2	C2	11-Dec-19	13	18.0234375	72.09375	144.19	2.80625	2.065	0.396875	11.2	2.03875	0.8	28
MF	SW	M2	C2	11-Dec-19	14	17.625	70.5	141	2.784375	2.0525	0.39375	14.3875	2.0246875	0.8	29
MF	SW	M2	C2	11-Dec-19	15	-0.03125	0.40625	0.81	0.69	0.0725	2.361875	16.23125	-1.980625	1.083333333	30
MF	SW	M2	C2	11-Dec-19	16	20.3203125	81.28125	162.56	2.995	2.196625	0.4	16.6125	2.1958125	0.8	31
MF	SW	M2	C2	11-Dec-19	17	20.3203125	71.125	142.25	2.9705	2.196625	0.40625	16.4875	2.1773125	0.77778727	32
MF	SW	M2	C2	11-Dec-19	18	17.78125	61.375	122.75	2.9568125	2.1880625	0.41625	17.28125	2.1561875	0.77536518	33
MF	SW	M2	C2	11-Dec-19	19	16.34375	61.21875	122.44	2.9791875	2.1659375	0.4525	16.8375	2.1200625	0.789282836	34
MF	SW	M2	C2	11-Dec-19	20	16.3046875	59.125	118.25	2.965375	2.1950625	0.39375	0	2.18646875	0.783842569	35
MF	SW	M2	C2	11-Dec-19	21	14.78125	58.8125	117.63	2.9964375	2.175625	0.33	0	2.25603125	0.799150743	36
MF	SW	M2	C2	11-Dec-19	22	14.703125	57.53125	115.06	2.98975	2.1695625	0.33	0	2.24965625	0.79645252	37
MF	SW	M2	C2	11-Dec-19	23	15.3828125	59.375	118.75	2.9811875	2.165375	0.355625	0	2.21765625	0.794231372	38
MF	SW	M2	C2	12-Dec-19	0	14.84375	55.59375	111.19	2.9326875	2.165375	0.39375	0	2.15528125	0.789263531	39
MF	SW	M2	C2	12-Dec-19	1	13.8984375	55.4375	110.88	2.9976875	2.1705	0.396875	0	2.18721875	0.799549296	40
MF	SW	M2	C2	12-Dec-19	2	13.859375	54.8125	109.63	2.9713125	2.157125	0.384375	0	2.17984375	0.79817975	41
MF	SW	M2	C2	12-Dec-19	3	13.703125	56.5	113	2.9380625	2.1724375	0.431875	0	2.123375	0.804807478	42
MF	SW	M2	C2	12-Dec-19	4	14.125	53.21875	106.44	2.9006875	2.103875	0.4025	0	2.09978125	0.79025522	43
MF	SW	M2	C2	12-Dec-19	5	13.3046875	50.15625	100.31	2.964	2.1475625	0.384375	0	2.17140625	0.790348393	44
MF	SW	M2	C2	12-Dec-19	6	12.5390625	48.09375	96.19	2.9754375	2.1593125	0.368125	0	2.19925	0.793196753	45
MF	SW	M2	C2	12-Dec-19	7	12.859375	47.4375	94.88	2.86875	2.164125	0.41625	0	2.1001875	0.786732314	46
MF	SW	M2	C2	12-Dec-19	8	11.4609375	45.84375	91.69	2.910625	2.016825	0.384375	0	2.07935	0.8	47
MF	SW	M2	C2	12-Dec-19	9	12.34375	45.375	90.75	2.931375	2.0166375	0.4	0	2.07400625	0.786139686	48	0.1	97.43589744	600	99.71428571	2.98	23.58974359
MF	SW	M2	C2	12-Dec-19	10	12.765625	47.0625	94.13	2.945375	2.01800625	0.441875	0	2.039815625	0.786628362	49
MF	SW	M2	C2	12-Dec-19	11	11.140625	44.5625	89.13	2.9541875	2.01415	0.384375	0	2.09979375	0.8	50
MF	SW	M2	C2	12-Dec-19	12	9.984375	43.9375	87.88	2.9814375	2.01681875	0.446875	0	2.052253125	0.814836279	51
MF	SW	M2	C2	12-Dec-19	13	9.9453125	43.78125	87.56	2.9706875	2.01494375	0.3875	0	2.105315625	0.814890214	52
MF	SW	M2	C2	12-Dec-19	14	9.8203125	43.28125	86.56	2.9284375	2.01169375	0.405625	0	2.064440625	0.81506547	53
MF	SW	M2	C2	12-Dec-19	15	10.625	42.5	85	2.94	2.0174625	0.41	0	2.06873125	0.8	54
MF	SW	M2	C2	12-Dec-19	16	10.5859375	42.34375	84.69	2.9201875	2.010675	0.398125	0	2.06730625	0.8	55
MF	SW	M2	C2	12-Dec-19	17	10.0625	40.25	80.5	2.94775	2.1318125	0.4075	0	2.13228125	0.8	56
MF	SW	M2	C2	12-Dec-19	18	10.0234375	40.09375	80.19	2.959875	2.140875	0.4396875	0	2.1106875	0.8	57
MF	SW	M2	C2	12-Dec-19	19	9.78125	39.125	78.25	2.957375	2.13	0.440625	0	2.1030625	0.8	58
MF	SW	M2	C2	12-Dec-19	20	10.28125	41.125	82.25	2.89271875	2.1125	0.43525	0	2.067359375	0.8	59
MF	SW	M2	C2	12-Dec-19	21	9.1796875	36.71875	73.44	2.9084375	2.1943125	0.4320625	0	2.1193125	0.8	60
MF	SW	M2	C2	12-Dec-19	22	8.703125	34.8125	69.63	2.9675	2.13925	0.4390625	0	2.1143125	0.8	61
MF	SW	M2	C2	12-Dec-19	23	9.125	36.5	73	2.89360625	2.1226875	0.43775	0	2.070396875	0.8	62
MF	SW	M2	C2	13-Dec-19	0	8.3828125	33.53125	67.06	2.9074375	2.1936875	0.4349375	0	2.115625	0.8	63
MF	SW	M2	C2	13-Dec-19	1	8.0234375	32.09375	64.19	2.9020625	2.188875	0.4339375	0	2.11153125	0.8	64
MF	SW	M2	C2	13-Dec-19	2	7.7421875	30.96875	61.94	2.8932875	2.1146875	0.4384375	0	2.06555	0.8	65
MF	SW	M2	C2	13-Dec-19	3	7.5390625	30.15625	60.31	2.939	2.1749375	0.4454375	0	2.11153125	0.8	66
MF	SW	M2	C2	13-Dec-19	4	7.4609375	29.84375	59.69	2.9150625	2.1045	0.4361875	0	2.07359375	0.8	67
MF	SW	M2	C2	13-Dec-19	5	6.859375	27.4375	54.88	2.90525	2.193	0.433	0	2.116125	0.8	68
MF	SW	M2	C2	13-Dec-19	6	7.3203125	29.28125	58.56	2.89445625	2.1353125	0.4211875	0	2.093696875	0.8	69
MF	SW	M2	C2	13-Dec-19	7	6.7421875	26.96875	53.94	2.9033125	2.1914375	0.4333125	0	2.1140625	0.8	70
MF	SW	M2	C2	13-Dec-19	8	6.6640625	26.65625	53.31	2.9166875	2.10225	0.4365	0	2.07296875	0.8	71
MF	SW	M2	C2	13-Dec-19	9	7.4296875	29.71875	59.44	2.89915625	2.1764375	0.432375	0	2.105421875	0.8	72	0.1	97.43589744	200	99.9047619	2.99	23.33333333
MF	SW	M2	C2	13-Dec-19	10	5.9140625	23.65625	47.31	2.9353125	2.1245	0.4096875	0	2.12021875	0.8	73
MF	SW	M2	C2	13-Dec-19	11	5.6640625	22.65625	45.31	2.89905	2.11925	0.448625	0	2.060525	0.8	74
MF	SW	M2	C2	13-Dec-19	12	5.3828125	21.53125	43.06	2.903875	2.1023125	0.4333125	0	2.06978125	0.8	75
MF	SW	M2	C2	13-Dec-19	13	8.2265625	20.90625	41.81	2.901	2.101	0.4123125	0	2.0886875	0.717618665	76
MF	SW	M2	C2	13-Dec-19	14	5.1015625	20.40625	40.81	2.934375	2.1175	0.4039375	0	2.122	0.8	77
MF	SW	M2	C2	13-Dec-19	15	8.0234375	20.09375	40.19	2.9395	2.122875	0.4075	0	2.1236875	0.714642956	78
MF	SW	M2	C2	13-Dec-19	16	5.734375	22.9375	45.88	2.9353125	2.119375	0.4010625	0	2.12628125	0.8	79
MF	SW	M2	C2	13-Dec-19	17	4.984375	19.9375	39.88	2.9385	2.121	0.4065	0	2.12325	0.8	80
MF	SW	M2	C2	13-Dec-19	18	5.4453125	21.78125	43.56	2.939125	2.1219375	0.4055625	0	2.12496875	0.8	81
MF	SW	M2	C2	13-Dec-19	19	8.441625	21.7665	43.53	2.9385	2.01213125	0.4039375	0	2.071378125	0.720551176	82
MF	SW	M2	C2	13-Dec-19	20	4.9453125	19.78125	39.56	2.9016875	2.0101	0.4129375	0	2.04295625	0.8	83
MF	SW	M2	C2	13-Dec-19	21	4.8671875	19.78125	39.56	2.9006875	2.01006875	0.41325	0	2.042128125	0.802535658	84
MF	SW	M2	C2	13-Dec-19	22	4.9921875	19.625	39.25	2.9429375	2.01248125	0.4065	0	2.071209375	0.797207236	85
MF	SW	M2	C2	13-Dec-19	23	5.1875	21.625	43.25	2.89006875	2.0100375	0.4123125	0	2.037740625	0.806526807	86
MF	SW	M2	C2	14-Dec-19	0	5.109375	20.9625	41.93	2.8901	2.0101	0.4106875	0	2.0394125	0.804027328	87
MF	SW	M2	C2	14-Dec-19	1	4.953125	19.625	39.25	2.89013125	2.1000625	0.404625	0	2.090471875	0.798474253	88
MF	SW	M2	C2	14-Dec-19	2	4.90625	19.625	39.25	2.89013125	2.1000625	0.4075	0	2.087596875	0.8	89
MF	SW	M2	C2	14-Dec-19	3	5.40625	21.625	43.25	2.89013125	2.100375	0.407875	0	2.087378125	0.8	90
MF	SW	M2	C2	14-Dec-19	4	4.90625	19.625	39.25	2.9016875	2.100375	0.407875	0	2.09315625	0.8	91
MF	SW	M2	C2	14-Dec-19	5	4.8671875	19.46875	38.94	2.9016875	2.1000625	0.406875	0	2.094	0.8	92
MF	SW	M2	C2	14-Dec-19	6	4.9921875	19.96875	39.94	2.9016875	2.100375	0.4081875	0	2.09284375	0.8	93
MF	SW	M2	C2	14-Dec-19	7	5.1875	20.75	41.5	2.9016875	2.2006875	0.4071875	0	2.144	0.8	94
MF	SW	M2	C2	14-Dec-19	8	5.109375	20.4375	40.88	2.9013125	2.2006875	0.40625	0	2.14475	0.8	95
MF	SW	M2	C2	14-Dec-19	9	7.953125	19.8125	39.63	2.9023125	2.20025	0.4110625	0	2.14021875	0.713562183	96	0.1	97.43589744	350	99.83333333	2.88	26.15384615
MF	SW	M2	C2	14-Dec-19	10	7.1875	20.75	41.5	2.9016875	2.100875	0.4164375	0	2.08484375	0.742729306	97
MF	SW	M2	C2	14-Dec-19	11	7.109375	20.4375	40.88	2.9035625	2.200875	0.420625	0	2.13159375	0.741917187	98
MF	SW	M2	C2	14-Dec-19	12	5.2734375	21.09375	42.19	2.902	2.1006875	0.420625	0	2.08071875	0.8	99
MF	SW	M2	C2	14-Dec-19	13	5.109375	20.4375	40.88	2.9013125	2.101	0.4193125	0	2.08184375	0.8	100
MF	SW	M2	C2	14-Dec-19	14	4.1875	20.75	41.5	2.9055	2.164125	0.414875	0	2.1199375	0.832080201	101
MF	SW	M2	C2	14-Dec-19	15	4.1484374	20.59375	41.19	2.8905125	2.016825	0.4123125	0	2.04135625	0.832333442	102
MF	SW	M2	C2	14-Dec-19	16	4.234374	20.9375	41.88	2.89048125	2.0166375	0.4116875	0	2.041871875	0.831781535	103
MF	SW	M2	C2	14-Dec-19	17	4.390624	21.5625	43.13	2.9048125	2.01800625	0.39411375	0	2.067295625	0.830824836	104
MF	SW	M2	C2	14-Dec-19	18	4.0703124	20.28125	40.56	2.9048125	2.01415	0.394110625	0	2.065370625	0.832852105	105
MF	SW	M2	C2	14-Dec-19	19	4.1874	20.75	41.5	2.9048125	2.01681875	0.394110625	0	2.066705	0.832083537	106
MF	SW	M2	C2	14-Dec-19	20	4.3124	21.25	42.5	2.89048125	2.01494375	0.394110625	0	2.058601875	0.831299096	107
MF	SW	M2	C2	14-Dec-19	21	4.1484374	20.59375	41.19	2.89045	2.100375	0.39411375	0	2.10129875	0.832333442	108
MF	SW	M2	C2	14-Dec-19	22	4.2734374	21.09375	42.19	2.9045	2.1000625	0.394110625	0	2.108170625	0.831536806	109
MF	SW	M2	C2	14-Dec-19	23	4.3124	21.25	42.5	2.9045	2.21000625	0.39411375	0	2.163139375	0.831299096	110
MF	SW	M2	C2	15-Dec-19	0	5.1484375	20.59375	41.19	2.89048125	2.1000625	0.39411375	0	2.101158125	0.8	111
MF	SW	M2	C2	15-Dec-19	1	5.1875	20.75	41.5	2.9045	2.11000625	0.394116875	0	2.11313625	0.8	112
MF	SW	M2	C2	15-Dec-19	2	5.2734375	21.09375	42.19	2.89048125	2.100375	0.394116875	0	2.10131125	0.8	113
MF	SW	M2	C2	15-Dec-19	3	6.7890625	23.15625	46.31	2.9048125	2.21006875	0.4116875	0	2.145753125	0.773284633	114
MF	SW	M2	C2	15-Dec-19	4	4.953125	19.8125	39.63	2.89048125	2.101	0.4110625	0	2.084678125	0.8	115
MF	SW	M2	C2	15-Dec-19	5	4.9140625	19.65625	39.31	2.9045	2.1013125	0.4110625	0	2.09184375	0.8	116
MF	SW	M2	C2	15-Dec-19	6	4.9921875	19.96875	39.94	2.9045	2.1013125	0.4106875	0	2.09221875	0.8	117
MF	SW	M2	C2	15-Dec-19	7	5.109375	20.4375	40.88	2.9045	2.101625	0.410375	0	2.0926875	0.8	118
MF	SW	M2	C2	15-Dec-19	8	4.9140625	19.65625	39.31	2.89045	2.101625	0.410375	0	2.0856625	0.8	119
MF	SW	M2	C2	15-Dec-19	9	4.8140625	19.65625	39.31	2.89041875	2.102	0.410375	0	2.085834375	0.803269268	120	0.1	97.43589744	480	99.77142857	2.8	28.20512821
MF	SW	M2	C2	15-Dec-19	10	5.234375	20.9375	41.88	2.9041875	2.102	0.4100625	0	2.09303125	0.8	121
MF	SW	M2	C2	15-Dec-19	11	5.0703125	20.28125	40.56	2.9041875	2.1023125	0.4094375	0	2.0938125	0.8	122
MF	SW	M2	C2	15-Dec-19	12	4.6328125	18.53125	37.06	2.89041875	2.21023125	0.4088125	0	2.1415125	0.8	123
MF	SW	M2	C2	15-Dec-19	13	5.109375	20.4375	40.88	2.903875	2.102	0.4085	0	2.0944375	0.8	124
MF	SW	M2	C2	15-Dec-19	14	4.3125	17.25	34.5	2.8903875	2.101625	0.4081875	0	2.08781875	0.8	125
MF	SW	M2	C2	15-Dec-19	15	4.390625	17.5625	35.13	2.903875	2.21013125	0.4081875	0	2.148815625	0.8	126
MF	SW	M2	C2	15-Dec-19	16	4.4296875	17.71875	35.44	2.903875	2.01013125	0.4081875	0	2.048815625	0.8	127
MF	SW	M2	C2	15-Dec-19	17	4.828125	19.3125	38.63	2.903875	2.101	0.4081875	0	2.09425	0.8	128
MF	SW	M2	C2	15-Dec-19	18	4.59375	18.375	36.75	2.903875	2.1013125	0.4085	0	2.09409375	0.8	129
MF	SW	M2	C2	15-Dec-19	19	4.3125	17.25	34.5	2.9041875	2.1013125	0.404081875	0	2.098668125	0.8	130
MF	SW	M2	C2	15-Dec-19	20	4.3515625	17.40625	34.81	2.903875	2.1013125	0.404085	0	2.09850875	0.8	131
MF	SW	M2	C2	15-Dec-19	21	4.3515625	17.40625	34.81	2.9041875	2.01013125	0.404088125	0	2.05307125	0.8	132
MF	SW	M2	C2	15-Dec-19	22	4.46875	17.875	35.75	2.903875	2.1013125	0.404094375	0	2.098499375	0.8	133
MF	SW	M2	C2	15-Dec-19	23	4.390625	17.5625	35.13	2.9041875	2.1013125	0.4040975	0	2.0986525	0.8	134
MF	SW	M2	C2	16-Dec-19	0	4.59375	18.375	36.75	2.9041875	2.1013125	0.404100625	0	2.098649375	0.8	135
MF	SW	M2	C2	16-Dec-19	1	4.4296875	17.71875	35.44	2.9045	2.01013125	0.404110625	0	2.053205	0.8	136
MF	SW	M2	C2	16-Dec-19	2	3.3125	17.25	34.5	2.89045	2.1013125	0.40411375	0	2.0917675	0.838905775	137
MF	SW	M2	C2	16-Dec-19	3	3.6328125	18.53125	37.06	2.9045	2.101	0.4123125	0	2.0904375	0.836094466	138
MF	SW	M2	C2	16-Dec-19	4	-0.0546875	-0.21875	-0.44	2.89048125	0.101	2.4123125	0	-0.916571875	0.8	139
MF	SW	M2	C2	16-Dec-19	5	6.1484375	24.59375	49.19	2.89048125	2.101	0.4129375	0	2.082803125	0.8	140
MF	SW	M2	C2	16-Dec-19	6	6.5078125	18.03125	36.06	2.9048125	2.101	0.412625	0	2.09028125	0.734797835	141
MF	SW	M2	C2	16-Dec-19	7	6.3515625	17.40625	34.81	2.9048125	2.0101	0.41325	0	2.04420625	0.732653732	142
MF	SW	M2	C2	16-Dec-19	8	6.828125	19.3125	38.63	2.9048125	2.101	0.41325	0	2.08965625	0.738792588	143
MF	SW	M2	C2	16-Dec-19	9	4.3125	17.25	34.5	2.9048125	2.1006875	0.4135625	0	2.0891875	0.8	144	0.1	97.43589744	600	99.71428571	2.8	28.20512821
MF	SW	M2	C2	16-Dec-19	10	4.59375	18.375	36.75	2.89048125	2.01006875	0.4135625	0	2.0367125	0.8	145
MF	SW	M2	C2	16-Dec-19	11	4.828125	19.3125	38.63	2.9048125	2.1006875	0.4129375	0	2.0898125	0.8	146
MF	SW	M3	C1	15-Oct-19	10	49.40625	202.28125	160.54	3.59125	2.6275	0.565625	18.7125	2.54375	0.803700025	1
MF	SW	M3	C1	15-Oct-19	11	47.46875	168.21875	133.51	3.600625	2.64375	0.576875	19.38125	2.5453125	0.779918864	2	0.1	99.55156951	220	99.55102041	3.41	1.15942029
MF	SW	M3	C1	15-Oct-19	12	44.375	153.59375	121.9	3.5975	2.630625	0.633125	19.31875	2.4809375	0.775848461	3
MF	SW	M3	C1	15-Oct-19	13	41.875	148.4375	117.81	3.610625	2.64375	0.534375	18.39375	2.5928125	0.779967159	4
MF	SW	M3	C1	15-Oct-19	14	39.71875	143.4375	113.84	3.606875	2.659375	0.56625	17.85625	2.566875	0.783142808	5
MF	SW	M3	C1	15-Oct-19	15	37.71875	138.09375	109.6	3.600075	2.653125	0.575625	17.63125	2.550975	0.785460363	6
MF	SW	M3	C1	15-Oct-19	16	35.25	132.71875	105.33	3.606875	2.653125	0.530625	17.95	2.599375	0.790139535	7
MF	SW	M3	C1	15-Oct-19	17	34.4375	131.09375	104.04	3.62	2.659375	0.553125	18.39375	2.5865625	0.791957712	8
MF	SW	M3	C1	15-Oct-19	18	33.8125	130.9375	103.92	3.616875	2.653125	0.559375	18.3625	2.575625	0.794764795	9
MF	SW	M3	C1	15-Oct-19	19	33.3125	128.71875	102.16	3.6325	2.659375	0.569375	17.7625	2.5765625	0.794406943	10
MF	SW	M3	C1	15-Oct-19	20	33.15625	120.5625	95.68	3.635625	2.665625	0.63625	17.25	2.514375	0.784305753	11
MF	SW	M3	C1	15-Oct-19	21	33.15625	120.5625	95.68	3.635625	2.6725	0.59125	17.09375	2.5628125	0.784305753	12
MF	SW	M3	C1	15-Oct-19	22	32.84375	119.75	95.04	3.616875	2.659375	0.595	16.325	2.543125	0.784763465	13
MF	SW	M3	C1	15-Oct-19	23	32.84375	119.4375	94.79	3.641875	2.67875	0.60125	19.925	2.5590625	0.784321773	14
MF	SW	M3	C1	16-Oct-19	0	32.375	114.9375	91.22	3.63875	2.675625	0.604375	18.525	2.5528125	0.780229105	15
MF	SW	M3	C1	16-Oct-19	1	32.21875	114.15625	90.6	3.641875	2.675625	0.553125	17.5375	2.605625	0.779888984	16
MF	SW	M3	C1	16-Oct-19	2	32.0625	114	90.48	3.629375	2.675625	0.559375	16.6125	2.593125	0.780487805	17
MF	SW	M3	C1	16-Oct-19	3	31.5625	113.34375	89.96	3.64875	2.688125	0.569375	16.35625	2.5990625	0.782186759	18
MF	SW	M3	C1	16-Oct-19	4	31.5625	112.875	89.58	3.63875	2.685	0.569375	17.6	2.5925	0.781479879	19
MF	SW	M3	C1	16-Oct-19	5	31.25	112.5625	89.34	3.641875	2.685	0.56625	19.31875	2.5971875	0.782703173	20
MF	SW	M3	C1	16-Oct-19	6	31.09375	112.375	89.19	3.641875	2.688125	0.56625	19.5125	2.59875	0.783271618	21
MF	SW	M3	C1	16-Oct-19	7	31.09375	112.21875	89.06	3.63875	2.675625	0.56625	18.9375	2.5909375	0.783035325	22
MF	SW	M3	C1	16-Oct-19	8	30.59375	110.78125	87.92	3.635625	2.67875	0.56625	18.26875	2.5909375	0.783598585	23
MF	SW	M3	C1	16-Oct-19	9	30.59375	110.625	87.8	3.658125	2.694375	0.56625	17.725	2.61	0.78335915	24	0.1	99.55156951	980	98	3.08	10.72463768
MF	SW	M3	C1	16-Oct-19	10	29.65625	110.15625	87.43	3.645	2.6725	0.56625	18.3625	2.5925	0.787885561	25
MF	SW	M3	C1	16-Oct-19	11	27.25	108.5625	86.16	3.63875	2.6725	0.559375	19.83125	2.59625	0.799355729	26
MF	SW	M3	C1	16-Oct-19	12	23.5625	108.375	86.01	3.63875	2.6725	0.559375	18.525	2.59625	0.821411653	27
MF	SW	M3	C1	16-Oct-19	13	23.40625	108.0625	85.76	3.641875	2.688125	0.559375	18.3	2.605625	0.821963394	28
MF	SW	M3	C1	16-Oct-19	14	23.40625	108.0625	85.76	3.63875	2.688125	0.559375	17.79375	2.6040625	0.821963394	29
MF	SW	M3	C1	16-Oct-19	15	23.25	107.59375	85.39	3.645	2.685	0.563125	17.3125	2.601875	0.822307141	30
MF	SW	M3	C1	16-Oct-19	16	23.25	107.125	85.02	3.651875	2.688125	0.56625	18.3625	2.60375	0.821668265	31
MF	SW	M3	C1	16-Oct-19	17	23.09375	104.5625	82.99	3.645	2.681875	0.563125	20.5625	2.6003125	0.819094247	32
MF	SW	M3	C1	16-Oct-19	18	22.9375	104.5625	82.99	3.655	2.6975	0.56625	20.5625	2.61	0.820098039	33
MF	SW	M3	C1	16-Oct-19	19	22.9375	104.21875	82.71	3.655	2.700625	0.553125	19.83125	2.6246875	0.819611698	34
MF	SW	M3	C1	16-Oct-19	20	22.78125	103.90625	82.47	3.64875	2.681875	0.55625	19.0625	2.6090625	0.820177602	35
MF	SW	M3	C1	16-Oct-19	21	22.78125	103.28125	81.97	3.66125	2.685	0.563125	18.55625	2.61	0.819286068	36
MF	SW	M3	C1	16-Oct-19	22	22.625	100.71875	79.94	3.66125	2.694375	0.575625	0	2.6021875	0.816569546	37
MF	SW	M3	C1	16-Oct-19	23	22.625	100.21875	79.54	3.645	2.694375	0.540625	0	2.6290625	0.815822946	38
MF	SW	M3	C1	17-Oct-19	0	22.4375	99.59375	79.04	3.6675	2.694375	0.54375	0	2.6371875	0.816133163	39
MF	SW	M3	C1	17-Oct-19	1	22.125	99.59375	79.04	3.6675	2.7075	0.553125	0	2.634375	0.818228498	40
MF	SW	M3	C1	17-Oct-19	2	22.125	99.59375	79.04	3.651875	2.700625	0.559375	0	2.616875	0.818228498	41
MF	SW	M3	C1	17-Oct-19	3	21.96875	99.59375	79.04	3.651875	2.700625	0.559375	0	2.616875	0.819280206	42
MF	SW	M3	C1	17-Oct-19	4	21.8125	99.125	78.67	3.6675	2.710625	0.540625	0	2.6484375	0.819638243	43
MF	SW	M3	C1	17-Oct-19	5	21.8125	99.125	78.67	3.67375	2.700625	0.54375	0	2.6434375	0.819638243	44
MF	SW	M3	C1	17-Oct-19	6	21.34375	98.625	78.27	3.670625	2.694375	0.55	0	2.6325	0.822089086	45
MF	SW	M3	C1	17-Oct-19	7	20.84375	98.46875	78.15	3.664375	2.6975	0.546875	0	2.6340625	0.825301205	46
MF	SW	M3	C1	17-Oct-19	8	20.84375	98.3125	78.03	3.664375	2.700625	0.5275	0	2.655	0.825072122	47
MF	SW	M3	C1	17-Oct-19	9	20.84375	96.875	76.88	3.6675	2.7075	0.5375	0	2.65	0.822936023	48	0.1	99.55156951	1100	97.75510204	2.65	23.1884058
MF	SW	M3	C1	17-Oct-19	10	20.6875	96.5625	76.64	3.664375	2.69125	0.54375	0	2.6340625	0.823560768	49
0	SW	M3	C1	17-Oct-19	11	0	0	0	0	0	0	0	0	0	50
MF	SW	M3	C1	17-Oct-19	12	20.6875	95.75	75.99	3.651875	2.710625	0.56625	0	2.615	0.822329576	51
MF	SW	M3	C1	17-Oct-19	13	20.6875	94.78125	75.22	3.6325	2.7075	0.55625	0	2.61375	0.820838972	52
MF	SW	M3	C1	17-Oct-19	14	20.6875	94.78125	75.22	3.63125	2.6975	0.56625	0	2.598125	0.820838972	53
MF	SW	M3	C1	17-Oct-19	15	20.6875	94.15625	74.73	3.57125	2.7225	0.55625	0	2.590625	0.819863946	54
MF	SW	M3	C1	17-Oct-19	16	20.6875	93.6875	74.36	3.64875	2.700625	0.55625	0	2.6184375	0.819125683	55
MF	SW	M3	C1	17-Oct-19	17	20.53125	93.5	74.21	3.629375	2.67875	0.553125	0	2.6009375	0.819950671	56
MF	SW	M3	C1	17-Oct-19	18	20.53125	93.1875	73.96	3.64875	2.685	0.55625	0	2.610625	0.819455894	57
MF	SW	M3	C1	17-Oct-19	19	20.375	92.875	73.71	3.658125	2.69125	0.553125	0	2.6215625	0.8200883	58
MF	SW	M3	C1	17-Oct-19	20	20.375	89.34375	70.91	3.635625	2.685	0.534375	0	2.6259375	0.814297921	59
MF	SW	M3	C1	17-Oct-19	21	20.21875	89.1875	70.78	3.651875	2.688125	0.5375	0	2.6325	0.815195658	60
MF	SW	M3	C1	17-Oct-19	22	20.21875	88.875	70.54	3.664375	2.700625	0.54375	0	2.63875	0.814666285	61
MF	SW	M3	C1	17-Oct-19	23	20.21875	88.875	70.54	3.658125	2.688125	0.55	0	2.623125	0.814666285	62
MF	SW	M3	C1	18-Oct-19	0	20.0625	88.5625	70.29	3.658125	2.694375	0.524375	0	2.651875	0.815304948	63
MF	SW	M3	C1	18-Oct-19	1	20.0625	88.5625	70.29	3.664375	2.69125	0.5275	0	2.6503125	0.815304948	64
MF	SW	M3	C1	18-Oct-19	2	20.0625	87.4375	69.39	3.664375	2.700625	0.530625	0	2.651875	0.813372093	65
MF	SW	M3	C1	18-Oct-19	3	20.0625	87.4375	69.39	3.670625	2.716875	0.534375	0	2.659375	0.813372093	66
MF	SW	M3	C1	18-Oct-19	4	20.0625	86.78125	68.87	3.62875	2.704375	0.49875	0	2.6678125	0.812225797	67
MF	SW	M3	C1	18-Oct-19	5	19.90625	86.625	68.75	3.6675	2.69125	0.518125	0	2.66125	0.813141684	68
MF	SW	M3	C1	18-Oct-19	6	19.90625	86.15625	68.38	3.651875	2.6975	0.524375	0	2.6503125	0.812315852	69
MF	SW	M3	C1	18-Oct-19	7	19.90625	86	68.25	3.67375	2.6975	0.5275	0	2.658125	0.81203895	70
MF	SW	M3	C1	18-Oct-19	8	19.90625	85.84375	68.13	3.670625	2.69125	0.52125	0	2.6596875	0.811761229	71
MF	SW	M3	C1	18-Oct-19	9	19.71875	85.34375	67.73	3.664375	2.6975	0.518125	0	2.6628125	0.812314099	72	0.1	99.55156951	990	97.97959184	3.25	5.797101449
MF	SW	M3	C1	18-Oct-19	10	19.5625	85.03125	67.49	3.66125	2.6975	0.524375	0	2.655	0.812966836	73
MF	SW	M3	C1	18-Oct-19	11	19.5625	85.03125	67.49	3.655	2.69125	0.5275	0	2.645625	0.812966836	74
MF	SW	M3	C1	18-Oct-19	12	19.5625	84.71875	67.24	3.66125	2.700625	0.534375	0	2.6465625	0.812406353	75
MF	SW	M3	C1	18-Oct-19	13	19.5625	84.71875	67.24	3.645	2.694375	0.52125	0	2.6484375	0.812406353	76
MF	SW	M3	C1	18-Oct-19	14	19.5625	84.5625	67.11	3.66125	2.69125	0.524375	0	2.651875	0.81212485	77
MF	SW	M3	C1	18-Oct-19	15	19.40625	84.5625	67.11	3.641875	2.67875	0.5275	0	2.6328125	0.813345356	78
MF	SW	M3	C1	18-Oct-19	16	19.25	84.25	66.87	3.635625	2.67875	0.5275	0	2.6296875	0.814009662	79
MF	SW	M3	C1	18-Oct-19	17	19.25	84.0625	66.72	3.655	2.700625	0.530625	0	2.6471875	0.813672111	80
MF	SW	M3	C1	18-Oct-19	18	19.25	83.90625	66.59	3.651875	2.681875	0.515	0	2.651875	0.813389882	81
MF	SW	M3	C1	18-Oct-19	19	19.25	83.59375	66.34	3.651875	2.688125	0.518125	0	2.651875	0.81282285	82
MF	SW	M3	C1	18-Oct-19	20	19.25	83.4375	66.22	3.655	2.694375	0.52125	0	2.6534375	0.81253804	83
MF	SW	M3	C1	18-Oct-19	21	19.25	82.78125	65.7	3.670625	2.704375	0.511875	0	2.675625	0.811332312	84
MF	SW	M3	C1	18-Oct-19	22	19.09375	80.71875	64.06	3.655	2.6975	0.50875	0	2.6675	0.80870382	85
MF	SW	M3	C1	18-Oct-19	23	19.09375	80.0625	63.54	3.658125	2.681875	0.50875	0	2.66125	0.807437756	86
MF	SW	M3	C1	19-Oct-19	0	19.09375	79.90625	63.42	3.658125	2.69125	0.505625	0	2.6690625	0.807133838	87
MF	SW	M3	C1	19-Oct-19	1	19.09375	79.125	62.8	3.664375	2.688125	0.505625	0	2.670625	0.805599745	88
MF	SW	M3	C1	19-Oct-19	2	18.9375	79.125	62.8	3.664375	2.688125	0.505625	0	2.670625	0.806883365	89
MF	SW	M3	C1	19-Oct-19	3	18.7421875	78.96875	62.67	3.66125	2.704375	0.505625	0	2.6771875	0.808187415	90
MF	SW	M3	C1	19-Oct-19	4	18.65625	78.625	62.4	3.67375	2.700625	0.495625	0	2.6915625	0.808223579	91
MF	SW	M3	C1	19-Oct-19	5	18.578125	78.3125	62.15	3.670625	2.69125	0.49875	0	2.6821875	0.808256733	92
MF	SW	M3	C1	19-Oct-19	6	18.5390625	78.15625	62.03	3.664375	2.704375	0.483125	0	2.70125	0.80827341	93
MF	SW	M3	C1	19-Oct-19	7	18.4609375	77.84375	61.78	3.651875	2.704375	0.495625	0	2.6825	0.808306968	94
MF	SW	M3	C1	19-Oct-19	8	18.421875	77.6875	61.66	3.68	2.704375	0.4925	0	2.6996875	0.80832385	95
MF	SW	M3	C1	19-Oct-19	9	18.421875	77.6875	61.66	3.676875	2.7075	0.4925	0	2.6996875	0.80832385	96	0.1	99.55156951	870	98.2244898	2.72	21.15942029
MF	SW	M3	C1	19-Oct-19	10	18.3828125	77.53125	61.53	3.69	2.7075	0.489375	0	2.709375	0.8083408	97
MF	SW	M3	C1	19-Oct-19	11	18.3828125	77.53125	61.53	3.645	2.685	0.4925	0	2.6725	0.8083408	98
MF	SW	M3	C1	19-Oct-19	12	18.3359375	77.34375	61.38	3.664375	2.69125	0.49875	0	2.6790625	0.808361231	99
MF	SW	M3	C1	19-Oct-19	13	18.2578125	77.03125	61.14	3.651875	2.694375	0.5025	0	2.670625	0.808395507	100
MF	SW	M3	C1	19-Oct-19	14	18.1796875	76.71875	60.89	3.67375	2.704375	0.5025	0	2.6865625	0.808430065	101
MF	SW	M3	C1	19-Oct-19	15	18.140625	76.5625	60.76	3.67375	2.704375	0.5275	0	2.6615625	0.808447451	102
MF	SW	M3	C1	19-Oct-19	16	18.0625	76.25	60.52	3.64875	2.685	0.495625	0	2.67125	0.808482439	103
MF	SW	M3	C1	19-Oct-19	17	18.28125	76.0625	60.37	3.655	2.688125	0.49875	0	2.6728125	0.806227228	104
MF	SW	M3	C1	19-Oct-19	18	18.28125	76.0625	60.37	3.664375	2.685	0.49875	0	2.6759375	0.806227228	105
MF	SW	M3	C1	19-Oct-19	19	18.125	75.75	60.12	3.6675	2.704375	0.489375	0	2.6965625	0.806924101	106
MF	SW	M3	C1	19-Oct-19	20	18.125	75.4375	59.87	3.658125	2.681875	0.4925	0	2.6775	0.806279225	107
MF	SW	M3	C1	19-Oct-19	21	18.125	74.625	59.23	3.655	2.69125	0.49875	0	2.674375	0.80458221	108
MF	SW	M3	C1	19-Oct-19	22	18.125	74.625	59.23	3.664375	2.6975	0.49875	0	2.6821875	0.80458221	109
MF	SW	M3	C1	19-Oct-19	23	18.125	74.46875	59.1	3.67375	2.69125	0.495625	0	2.686875	0.804252447	110
MF	SW	M3	C1	20-Oct-19	0	18.125	74.3125	58.98	3.655	2.6975	0.4925	0	2.68375	0.803921569	111
MF	SW	M3	C1	20-Oct-19	1	17.96875	74.3125	58.98	3.658125	2.694375	0.495625	0	2.680625	0.805282763	112
MF	SW	M3	C1	20-Oct-19	2	17.96875	74.1125	58.82	3.658125	2.704375	0.49875	0	2.6825	0.804859838	113
MF	SW	M3	C1	20-Oct-19	3	17.8125	73.84375	58.61	3.66125	2.704375	0.5025	0	2.6803125	0.805659734	114
MF	SW	M3	C1	20-Oct-19	4	17.8125	73.53125	58.36	3.64125	2.704375	0.50625	0	2.6665625	0.804994868	115
MF	SW	M3	C1	20-Oct-19	5	17.8125	73.34375	58.21	3.664375	2.700625	0.4925	0	2.69	0.804593761	116
MF	SW	M3	C1	20-Oct-19	6	17.65625	73.34375	58.21	3.67375	2.694375	0.495625	0	2.6884375	0.805975275	117
MF	SW	M3	C1	20-Oct-19	7	17.65625	73.03125	57.96	3.664375	2.685	0.495625	0	2.6790625	0.805306685	118
MF	SW	M3	C1	20-Oct-19	8	17.5	72.0625	57.19	3.683125	2.7075	0.476875	0	2.7184375	0.804605722	119
MF	SW	M3	C1	20-Oct-19	9	17.5	71.90625	57.07	3.67375	2.700625	0.4925	0	2.6946875	0.804264243	120	0.1	99.55156951	670	98.63265306	2.9	15.94202899
MF	SW	M3	C1	20-Oct-19	10	17.5	71.90625	57.07	3.6675	2.700625	0.4925	0	2.6915625	0.804264243	121
MF	SW	M3	C1	20-Oct-19	11	17.34375	71.90625	57.07	3.645	2.69125	0.4925	0	2.675625	0.805672269	122
MF	SW	M3	C1	20-Oct-19	12	17.34375	71.75	56.94	3.676875	2.700625	0.49875	0	2.69	0.805331463	123
MF	SW	M3	C1	20-Oct-19	13	17.1875	71.75	56.94	3.655	2.7075	0.495625	0	2.685625	0.806746311	124
MF	SW	M3	C1	20-Oct-19	14	17	71.59375	56.82	3.658125	2.694375	0.49875	0	2.6775	0.808112875	125
MF	SW	M3	C1	20-Oct-19	15	17	71.4375	56.7	3.655	2.694375	0.495625	0	2.6790625	0.807773852	126
MF	SW	M3	C1	20-Oct-19	16	17	71.125	56.45	3.66125	2.685	0.49875	0	2.674375	0.807092199	127
MF	SW	M3	C1	20-Oct-19	17	16.84375	71.125	56.45	3.664375	2.694375	0.495625	0	2.68375	0.808525755	128
MF	SW	M3	C1	20-Oct-19	18	16.6875	70.15625	55.68	3.641875	2.67875	0.489375	0	2.6709375	0.807844548	129
MF	SW	M3	C1	20-Oct-19	19	16.6875	69.84375	55.43	3.655	2.7075	0.4925	0	2.68875	0.807150596	130
MF	SW	M3	C1	20-Oct-19	20	16.6875	69.1875	54.91	3.64875	2.694375	0.495625	0	2.6759375	0.805676856	131
MF	SW	M3	C1	20-Oct-19	21	16.6875	68.40625	54.29	3.670625	2.7075	0.483125	0	2.7059375	0.803892765	132
MF	SW	M3	C1	20-Oct-19	22	16.21875	67.59375	53.65	3.655	2.688125	0.495625	0	2.6759375	0.806487696	133
MF	SW	M3	C1	20-Oct-19	23	16.0625	67.125	53.27	3.651875	2.688125	0.495625	0	2.674375	0.806912096	134
MF	SW	M3	C1	21-Oct-19	0	15.75	66.625	52.88	3.658125	2.694375	0.4925	0	2.68375	0.808801214	135
MF	SW	M3	C1	21-Oct-19	1	15.63	65.84375	52.26	3.670625	2.6975	0.495625	0	2.6884375	0.80815907	136
MF	SW	M3	C1	21-Oct-19	2	15.33	65.84375	52.26	3.670625	2.6975	0.4925	0	2.6915625	0.811145845	137
MF	SW	M3	C1	21-Oct-19	3	15.01	63.4375	50.35	3.664375	2.723125	0.4925	0	2.70125	0.808661844	138
MF	SW	M3	C1	21-Oct-19	4	14.85	62.65625	49.73	3.66125	2.694375	0.489375	0	2.6884375	0.808402548	139
MF	SW	M3	C1	21-Oct-19	5	13.73	61.77	49.02	3.670625	2.704375	0.489375	0	2.698125	0.818145695	140
MF	SW	M3	C1	21-Oct-19	6	13.55	60.63	48.12	3.67375	2.704375	0.483125	0	2.7059375	0.817336209	141
MF	SW	M3	C1	21-Oct-19	7	13.53	60.22	47.79	3.664375	2.6975	0.489375	0	2.6915625	0.816542373	142
MF	SW	M3	C1	21-Oct-19	8	13.23	58.71	46.6	3.664375	2.69125	0.48625	0	2.6915625	0.816096747	143
MF	SW	M3	C1	21-Oct-19	9	13.23	58.21875	46.21	3.664375	2.704375	0.489375	0	2.695	0.81483231	144	0.1	99.55156951	900	98.16326531	2.5	27.53623188
MF	SW	M3	C2	29-Oct-19	9	36.15625	158.9375	126.14	4.91625	3.94125	0.633125	15.46875	3.795625	0.814672433	1
MF	SW	M3	C2	29-Oct-19	10	23.4375	89.75	71.23	3.483125	2.5125	0.5025	15.59375	2.4953125	0.792932082	2	0.1	99.14529915	3	99.9516129	4.25	18.26923077
MF	SW	M3	C2	29-Oct-19	11	22.3359375	85.34375	67.73	3.55625	2.58625	0.50875	15.05625	2.5625	0.792570558	3
MF	SW	M3	C2	29-Oct-19	12	20.65625	82.625	65.58	3.515	2.538125	0.435	14.35	2.5915625	0.8	4
MF	SW	M3	C2	29-Oct-19	13	19.721875	78.8875	62.61	3.553125	2.5925	0.524375	14	2.5484375	0.8	5
MF	SW	M3	C2	29-Oct-19	14	19.296875	77.1875	61.26	3.289375	2.3375	0.50875	13.8125	2.3046875	0.8	6
MF	SW	M3	C2	29-Oct-19	15	19.90625	76.40625	60.64	3.565625	2.595625	0.515	12.7625	2.565625	0.793316029	7
MF	SW	M3	C2	29-Oct-19	16	19.90625	75.59375	60	3.55625	2.58625	0.518125	16.80625	2.553125	0.791557592	8
MF	SW	M3	C2	29-Oct-19	17	19.71875	75.48125	59.91	3.546875	2.58625	0.518125	17.56875	2.5484375	0.792870273	9
MF	SW	M3	C2	29-Oct-19	18	19.71875	75.28125	59.75	3.54375	2.58	0.511875	17.475	2.55	0.792434211	10
MF	SW	M3	C2	29-Oct-19	19	19.71875	74.625	59.23	3.546875	2.589375	0.505625	17.725	2.5625	0.790990394	11
MF	SW	M3	C2	29-Oct-19	20	19.5625	73.84375	58.61	3.559375	2.615	0.515	18.3	2.5721875	0.790565406	12
MF	SW	M3	C2	29-Oct-19	21	19.25	73.53125	58.36	3.565625	2.595625	0.518125	18.8125	2.5625	0.792522735	13
MF	SW	M3	C2	29-Oct-19	22	18.9375	73.1875	58.09	3.55625	2.589375	0.518125	19.31875	2.5546875	0.794436906	14
MF	SW	M3	C2	29-Oct-19	23	18.625	72.25	57.34	3.553125	2.5925	0.505625	17.825	2.5671875	0.795048143	15
MF	SW	M3	C2	30-Oct-19	0	18.625	71.75	56.94	3.546875	2.58625	0.511875	18.9375	2.5546875	0.793914246	16
MF	SW	M3	C2	30-Oct-19	1	18.46875	71.59375	56.82	3.5625	2.583125	0.515	19.19375	2.5578125	0.794934074	17
MF	SW	M3	C2	30-Oct-19	2	18.46875	71.39475	56.66	3.5625	2.605	0.52125	18.8125	2.5625	0.794479961	18
MF	SW	M3	C2	30-Oct-19	3	18.28125	71.4375	56.7	3.56875	2.589375	0.515	18.96875	2.5640625	0.796238245	19
MF	SW	M3	C2	30-Oct-19	4	18.125	71.09	56.42	3.565625	2.58625	0.50875	17.34375	2.5671875	0.796839097	20
MF	SW	M3	C2	30-Oct-19	5	18.125	70.6875	56.1	3.55	2.58625	0.505625	17.7625	2.5625	0.795918367	21
MF	SW	M3	C2	30-Oct-19	6	17.8125	69.6875	55.31	3.575625	2.595625	0.511875	17.95	2.57375	0.796428571	22
MF	SW	M3	C2	30-Oct-19	7	17.65625	69.1875	54.91	3.56875	2.58	0.49875	17.825	2.575625	0.796689457	23
MF	SW	M3	C2	30-Oct-19	8	17.65625	68.71875	54.54	3.559375	2.589375	0.49875	17.95	2.575625	0.795586107	24	0.1	99.14529915	25	99.59677419	4.03	22.5
MF	SW	M3	C2	30-Oct-19	9	17.65625	68.71875	54.54	3.559375	2.5925	0.5025	19.13125	2.5734375	0.795586107	25
MF	SW	M3	C2	30-Oct-19	10	17.5	68.5625	54.41	3.559375	2.58625	0.505625	19.95625	2.5671875	0.796659405	26
MF	SW	M3	C2	30-Oct-19	11	17.5	68.40625	54.29	3.571875	2.59875	0.5025	19.9875	2.5828125	0.79628956	27
MF	SW	M3	C2	30-Oct-19	12	17.34375	68.25	54.17	1.3575	0.24875	3.8775	20.3375	-3.074375	0.797371303	28
MF	SW	M3	C2	30-Oct-19	13	17.34375	67.90625	53.89	3.565625	2.589375	0.49875	20.65625	2.57875	0.796554252	29
MF	SW	M3	C2	30-Oct-19	14	17.34375	67.90625	53.89	3.55	2.595625	0.505625	20.53125	2.5671875	0.796554252	30
MF	SW	M3	C2	30-Oct-19	15	17	67.90625	53.89	3.565625	2.601875	0.505625	0	2.578125	0.799779168	31
MF	SW	M3	C2	30-Oct-19	16	17	67.4375	53.52	3.575625	2.583125	0.489375	0	2.59	0.798667654	32
MF	SW	M3	C2	30-Oct-19	17	17	67.28125	53.4	3.56875	2.595625	0.49875	0	2.5834375	0.798294401	33
MF	SW	M3	C2	30-Oct-19	18	17	67.28125	53.4	3.55625	2.595625	0.5025	0	2.5734375	0.798294401	34
MF	SW	M3	C2	30-Oct-19	19	16.84375	67.125	53.27	3.56875	2.601875	0.50875	0	2.5765625	0.79940454	35
MF	SW	M3	C2	30-Oct-19	20	16.84375	67.125	53.27	3.56875	2.59875	0.489375	0	2.594375	0.79940454	36
MF	SW	M3	C2	30-Oct-19	21	16.6875	67.125	53.27	3.56875	2.595625	0.495625	0	2.5865625	0.800894855	37
MF	SW	M3	C2	30-Oct-19	22	16.53125	66.96875	53.15	3.565625	2.601875	0.495625	0	2.588125	0.802020958	38
MF	SW	M3	C2	30-Oct-19	23	16.375	66.96875	53.15	3.5625	2.5925	0.495625	0	2.581875	0.803524559	39
MF	SW	M3	C2	31-Oct-19	0	16.375	66.8125	53.03	3.56875	2.605	0.49875	0	2.588125	0.803155522	40
MF	SW	M3	C2	31-Oct-19	1	16.21875	66.625	52.88	1.131875	0.07625	0.46375	0	0.1403125	0.804224821	41
MF	SW	M3	C2	31-Oct-19	2	16.0625	66.625	52.88	3.571875	2.5925	0.489375	0	2.5928125	0.80574452	42
MF	SW	M3	C2	31-Oct-19	3	15.90625	66.3125	52.63	3.57875	2.59875	0.4925	0	2.59625	0.806537438	43
MF	SW	M3	C2	31-Oct-19	4	15.90625	66.3125	52.63	3.56875	2.59875	0.489375	0	2.594375	0.806537438	44
MF	SW	M3	C2	31-Oct-19	5	15.75	66.15625	52.5	3.565625	2.595625	0.470625	0	2.61	0.807706982	45
MF	SW	M3	C2	31-Oct-19	6	15.5625	66.15625	52.5	3.565625	2.605	0.483125	0	2.6021875	0.809560229	46
MF	SW	M3	C2	31-Oct-19	7	15.40625	66.15625	52.5	3.56875	2.605	0.48625	0	2.600625	0.811111111	47
MF	SW	M3	C2	31-Oct-19	8	15.35	66.15625	52.5	3.5625	2.601875	0.48625	0	2.5959375	0.811670884	48	0.1	99.14529915	37	99.40322581	3.89	25.19230769
MF	SW	M3	C2	31-Oct-19	9	15.28125	66.15625	52.5	3.56875	2.59875	0.466875	0	2.616875	0.812356101	49
MF	SW	M3	C2	31-Oct-19	10	15.28125	66.15625	52.5	3.57875	2.605	0.476875	0	2.615	0.812356101	50
MF	SW	M3	C2	31-Oct-19	11	15.78125	66	52.38	3.575625	2.605	0.466875	0	2.6234375	0.807030951	51
MF	SW	M3	C2	31-Oct-19	12	14.3125	65.84375	52.26	3.588125	2.605	0.47375	0	2.6228125	0.821442495	52
MF	SW	M3	C2	31-Oct-19	13	7.90625	65.6875	52.13	3.581875	2.618125	0.48	0	2.62	0.892569002	53
MF	SW	M3	C2	31-Oct-19	14	7.25	65.6875	52.13	3.511875	2.589375	0.4925	0	2.558125	0.900599829	54
MF	SW	M3	C2	31-Oct-19	15	6.625	65.6875	52.13	3.518125	2.595625	0.49875	0	2.558125	0.908383751	55
MF	SW	M3	C2	31-Oct-19	16	6.46875	65.53125	52.01	2.80625	1.865625	0.41	0	1.9259375	0.91015625	56
MF	SW	M3	C2	31-Oct-19	17	5.65625	65.53125	52.01	3.4925	2.560625	0.5025	0	2.5240625	0.920544337	57
MF	SW	M3	C2	31-Oct-19	18	5.5	65.34375	51.86	3.5025	2.57	0.505625	0	2.530625	0.922364358	58
MF	SW	M3	C2	31-Oct-19	19	5.03125	65.34375	51.86	3.499375	2.57625	0.511875	0	2.5259375	0.928507993	59
MF	SW	M3	C2	31-Oct-19	20	5.03125	65.34375	51.86	3.505625	2.57625	0.495625	0	2.5453125	0.928507993	60
MF	SW	M3	C2	31-Oct-19	21	5.03125	65.34375	51.86	3.4925	2.573125	0.518125	0	2.5146875	0.928507993	61
MF	SW	M3	C2	31-Oct-19	22	5.03125	65.34375	51.86	3.511875	2.57	0.518125	0	2.5228125	0.928507993	62
MF	SW	M3	C2	31-Oct-19	23	4.875	65.1875	51.74	3.4925	2.56375	0.52125	0	2.506875	0.930419269	63
MF	SW	M3	C2	1-Nov-19	0	4.875	65.1875	51.74	3.505625	2.566875	0.50875	0	2.5275	0.930419269	64
MF	SW	M3	C2	1-Nov-19	1	4.6875	65.1875	51.74	3.50875	2.57	0.518125	0	2.52125	0.932915921	65
MF	SW	M3	C2	1-Nov-19	2	4.6875	65.1875	51.74	3.489375	2.566875	0.518125	0	2.51	0.932915921	66
MF	SW	M3	C2	1-Nov-19	3	4.6875	65.1875	51.74	3.511875	2.573125	0.52125	0	2.52125	0.932915921	67
MF	SW	M3	C2	1-Nov-19	4	4.6875	65.03125	51.61	3.489375	2.57625	0.5275	0	2.5053125	0.932765576	68
MF	SW	M3	C2	1-Nov-19	5	4.6875	65.03125	51.61	3.515	2.573125	0.524375	0	2.5196875	0.932765576	69
MF	SW	M3	C2	1-Nov-19	6	4.6875	65.03125	51.61	3.50875	2.560625	0.52125	0	2.5134375	0.932765576	70
MF	SW	M3	C2	1-Nov-19	7	4.6875	65.03125	51.61	3.4925	2.57	0.530625	0	2.500625	0.932765576	71
MF	SW	M3	C2	1-Nov-19	8	4.6875	64.875	51.49	3.4925	2.566875	0.5275	0	2.5021875	0.932614555	72	0.1	99.14529915	26	99.58064516	2.39	54.03846154
MF	SW	M3	C2	1-Nov-19	9	4.53125	64.875	51.49	3.50875	2.573125	0.511875	0	2.5290625	0.934714093	73
MF	SW	M3	C2	1-Nov-19	10	4.53125	64.875	51.49	3.483125	2.5575	0.5275	0	2.4928125	0.934714093	74
MF	SW	M3	C2	1-Nov-19	11	4.53125	64.875	51.49	3.489375	2.56375	0.524375	0	2.5021875	0.934714093	75
MF	SW	M3	C2	1-Nov-19	12	4.53125	64.875	51.49	3.499375	2.56375	0.5275	0	2.5040625	0.934714093	76
MF	SW	M3	C2	1-Nov-19	13	4.375	64.71875	51.36	3.5025	2.58625	0.524375	0	2.52	0.936680235	77
MF	SW	M3	C2	1-Nov-19	14	4.375	64.71875	51.36	1.500625	0.43375	3.845625	0	-2.8784375	0.936680235	78
MF	SW	M3	C2	1-Nov-19	15	4.21875	64.71875	51.36	3.48	2.548125	0.5275	0	2.4865625	0.938803264	79
MF	SW	M3	C2	1-Nov-19	16	4.21875	64.71875	51.36	3.4925	2.56375	0.534375	0	2.49375	0.938803264	80
MF	SW	M3	C2	1-Nov-19	17	4.0625	64.71875	51.36	3.499375	2.57	0.524375	0	2.5103125	0.940935938	81
MF	SW	M3	C2	1-Nov-19	18	4.0625	64.5625	51.24	3.495625	2.58	0.5025	0	2.5353125	0.940801457	82
MF	SW	M3	C2	1-Nov-19	19	4.0625	64.5625	51.24	3.489375	2.57625	0.524375	0	2.5084375	0.940801457	83
MF	SW	M3	C2	1-Nov-19	20	3.90625	64.5625	51.24	3.483125	2.554375	0.518125	0	2.500625	0.942948425	84
MF	SW	M3	C2	1-Nov-19	21	3.90625	64.5625	51.24	3.5025	2.56375	0.5275	0	2.505625	0.942948425	85
MF	SW	M3	C2	1-Nov-19	22	3.90625	64.5625	51.24	3.495625	2.560625	0.515	0	2.513125	0.942948425	86
MF	SW	M3	C2	1-Nov-19	23	3.90625	64.5625	51.24	3.489375	2.56375	0.524375	0	2.5021875	0.942948425	87
MF	SW	M3	C2	2-Nov-19	0	3.90625	64.5625	51.24	3.48625	2.554375	0.5275	0	2.4928125	0.942948425	88
MF	SW	M3	C2	2-Nov-19	1	3.75	64.40625	51.12	3.4925	2.5575	0.524375	0	2.500625	0.944979367	89
MF	SW	M3	C2	2-Nov-19	2	3.75	64.40625	51.12	3.4925	2.57	0.515	0	2.51625	0.944979367	90
MF	SW	M3	C2	2-Nov-19	3	3.75	64.40625	51.12	1.345	0.303125	3.8425	0	-3.0184375	0.944979367	91
MF	SW	M3	C2	2-Nov-19	4	3.75	64.25	50.99	3.489375	2.5575	0.524375	0	2.4990625	0.944852941	92
MF	SW	M3	C2	2-Nov-19	5	3.75	64.25	50.99	3.48	2.573125	0.524375	0	2.5021875	0.944852941	93
MF	SW	M3	C2	2-Nov-19	6	3.75	64.09375	50.87	3.499375	2.57625	0.5275	0	2.5103125	0.944725933	94
MF	SW	M3	C2	2-Nov-19	7	3.59375	64.09375	50.87	3.489375	2.566875	0.5025	0	2.525625	0.946906741	95
MF	SW	M3	C2	2-Nov-19	8	3.59375	64.09375	50.87	3.47375	2.5575	0.52125	0	2.494375	0.946906741	96	0.1	99.14529915	48	99.22580645	3.76	27.69230769
MF	SW	M3	C2	2-Nov-19	9	3.59375	64.09375	50.87	3.48625	2.566875	0.5275	0	2.4990625	0.946906741	97
MF	SW	M3	C2	2-Nov-19	10	3.59375	63.90625	50.72	3.489375	2.57	0.530625	0	2.4990625	0.946759259	98
MF	SW	M3	C2	2-Nov-19	11	3.40625	63.90625	50.72	3.499375	2.5575	0.505625	0	2.5228125	0.949396472	99
MF	SW	M3	C2	2-Nov-19	12	3.40625	63.90625	50.72	3.489375	2.56375	0.52125	0	2.5053125	0.949396472	100
MF	SW	M3	C2	2-Nov-19	13	3.25	63.75	50.6	3.48625	2.560625	0.524375	0	2.4990625	0.951492537	101
MF	SW	M3	C2	2-Nov-19	14	3.09375	63.75	50.6	3.48625	2.55125	0.524375	0	2.494375	0.95371669	102
MF	SW	M3	C2	2-Nov-19	15	3.09375	63.75	50.6	3.48625	2.5575	0.518125	0	2.50375	0.95371669	103
MF	SW	M3	C2	2-Nov-19	16	3.09375	63.59375	50.47	2.485625	1.559375	0.374375	0	1.648125	0.953608247	104
MF	SW	M3	C2	2-Nov-19	17	3.09375	63.59375	50.47	3.483125	2.560625	0.5275	0	2.494375	0.953608247	105
MF	SW	M3	C2	2-Nov-19	18	3.09375	63.59375	50.47	3.483125	2.554375	0.530625	0	2.488125	0.953608247	106
MF	SW	M3	C2	2-Nov-19	19	2.9375	63.59375	50.47	3.48	2.554375	0.524375	0	2.4928125	0.955847816	107
MF	SW	M3	C2	2-Nov-19	20	2.9375	63.4375	50.35	3.4925	2.56375	0.49875	0	2.529375	0.955743879	108
MF	SW	M3	C2	2-Nov-19	21	2.9375	63.4375	50.35	3.476875	2.554375	0.524375	0	2.49125	0.955743879	109
MF	SW	M3	C2	2-Nov-19	22	2.9375	63.4375	50.35	3.476875	2.55125	0.5275	0	2.4865625	0.955743879	110
MF	SW	M3	C2	2-Nov-19	23	2.9375	63.28125	50.22	3.499375	2.56375	0.5275	0	2.5040625	0.955639453	111
MF	SW	M3	C2	3-Nov-19	0	2.78125	63.28125	50.22	3.4925	2.57	0.50875	0	2.5225	0.957899716	112
MF	SW	M3	C2	3-Nov-19	1	2.625	63.28125	50.22	3.4925	2.560625	0.524375	0	2.5021875	0.960170697	113
MF	SW	M3	C2	3-Nov-19	2	2.625	63.28125	50.22	3.48	2.548125	0.5275	0	2.4865625	0.960170697	114
MF	SW	M3	C2	3-Nov-19	3	2.625	63.28125	50.22	3.495625	2.55125	0.524375	0	2.4990625	0.960170697	115
MF	SW	M3	C2	3-Nov-19	4	2.625	63.28125	50.22	3.48625	2.566875	0.524375	0	2.5021875	0.960170697	116
MF	SW	M3	C2	3-Nov-19	5	2.3125	63.125	50.1	3.388125	2.468125	0.505625	0	2.4225	0.964660936	117
MF	SW	M3	C2	3-Nov-19	6	2.3125	63.125	50.1	3.48625	2.57	0.5275	0	2.500625	0.964660936	118
MF	SW	M3	C2	3-Nov-19	7	2.15625	62.8125	49.85	3.4925	2.554375	0.52125	0	2.5021875	0.966810967	119
MF	SW	M3	C2	3-Nov-19	8	2.15625	62.8125	49.85	3.489375	2.56375	0.52125	0	2.5053125	0.966810967	120	0.1	99.14529915	31	99.5	3.55	31.73076923
MF	SW	M3	C2	3-Nov-19	9	2.15625	62.8125	49.85	3.499375	2.566875	0.49875	0	2.534375	0.966810967	121
MF	SW	M3	C2	3-Nov-19	10	1.96875	62.8125	49.85	3.48625	2.566875	0.5275	0	2.4990625	0.969609262	122
MF	SW	M3	C2	3-Nov-19	11	1.96875	62.625	49.7	3.48	2.5575	0.5275	0	2.49125	0.969521045	123
MF	SW	M3	C2	3-Nov-19	12	1.8125	62.46875	49.58	3.47375	2.554375	0.5275	0	2.4865625	0.971803597	124
MF	SW	M3	C2	3-Nov-19	13	1.8125	62	49.21	3.48	2.57	0.50875	0	2.51625	0.971596474	125
MF	SW	M3	C2	3-Nov-19	14	1.8125	61.84375	49.08	3.47375	2.54125	0.524375	0	2.483125	0.971526755	126
MF	SW	M3	C2	3-Nov-19	15	1.8125	61.53125	48.83	3.47375	2.56375	0.5275	0	2.49125	0.971386285	127
MF	SW	M3	C2	3-Nov-19	16	1.8125	61.375	48.71	3.47375	2.548125	0.5275	0	2.4834375	0.971315529	128
MF	SW	M3	C2	3-Nov-19	17	1.8125	61.375	48.71	3.470625	2.544375	0.5275	0	2.48	0.971315529	129
MF	SW	M3	C2	3-Nov-19	18	1.8125	61.03125	48.44	3.4925	2.566875	0.524375	0	2.5053125	0.971158628	130
MF	SW	M3	C2	3-Nov-19	19	1.65625	60.875	48.31	3.476875	2.560625	0.530625	0	2.488125	0.973513243	131
MF	SW	M3	C2	3-Nov-19	20	1.34375	60.40625	47.94	3.47375	2.554375	0.5275	0	2.4865625	0.978238866	132
MF	SW	M3	C2	3-Nov-19	21	1.34375	60.09375	47.69	3.48	2.566875	0.524375	0	2.4990625	0.978128179	133
MF	SW	M3	C2	3-Nov-19	22	1.03125	60.09375	47.69	3.489375	2.566875	0.50875	0	2.519375	0.983128834	134
MF	SW	M3	C2	3-Nov-19	23	0.875	59.28125	47.05	3.4675	2.548125	0.52125	0	2.4865625	0.985454545	135
MF	SW	M3	C2	4-Nov-19	0	0.53125	59.00125	46.83	3.483125	2.554375	0.5275	0	2.49125	0.991076303	136
MF	SW	M3	C2	4-Nov-19	1	0.53125	58.788	46.66	3.483125	2.573125	0.524375	0	2.50375	0.991044223	137
MF	SW	M3	C2	4-Nov-19	2	-0.09375	57.375	45.54	3.48625	2.55125	0.515	0	2.50375	1.001636661	138
MF	SW	M3	C2	4-Nov-19	3	-0.09375	56.1875	44.59	1.383125	0.30625	3.81375	0	-2.9690625	1.001671309	139
MF	SW	M3	C2	4-Nov-19	4	-0.09375	44.09375	35	3.489375	2.554375	0.5275	0	2.494375	1.002130682	140
MF	SW	M3	C2	4-Nov-19	5	-0.09375	0.90625	0.72	3.476875	2.55125	0.530625	0	2.4834375	1.115384615	141
MF	SW	M3	C2	4-Nov-19	6	-0.25	-0.21875	-0.17	3.4925	2.560625	0.5275	0	2.4990625	0.466666667	142
MF	SW	M3	C2	4-Nov-19	7	-0.25	-0.21875	-0.17	3.495625	2.5575	0.495625	0	2.5309375	0.466666667	143
MF	SW	M3	C2	4-Nov-19	8	-0.25	-0.21875	-0.17	3.48	2.55125	0.524375	0	2.49125	0.466666667	144	0.1	99.14529915	75	98.79032258	3.01	42.11538462
MF	SW	M3	C2	4-Nov-19	9	-0.25	44.09375	35	3.483125	2.56375	0.5275	0	2.4959375	1.005702067	145
MF	IW	M1	C1	21-Jan-20	11	28.21875	119.59375	66.44	3.069375	2.191875	0.185625	12.2375	2.445	0.809090909	1
MF	IW	M1	C1	21-Jan-20	12	25.34375	113.6875	63.16	3.081875	2.18875	0.169375	12.5875	2.4659375	0.817711845	2	0.1	99.75609756	130	98.35443038	3.13	19.9488491
MF	IW	M1	C1	21-Jan-20	13	22.65625	104.125	57.85	3.081875	2.214375	0.191875	12.78125	2.45625	0.821296525	3
MF	IW	M1	C1	21-Jan-20	14	21.84375	98.25	54.58	3.09125	2.22375	0.17625	12.8125	2.48125	0.818110851	4
MF	IW	M1	C1	21-Jan-20	15	20.90625	93.78125	52.1	3.094375	2.22375	0.16625	13.41875	2.4928125	0.817711172	5
MF	IW	M1	C1	21-Jan-20	16	20.09375	89.15625	49.53	3.10125	2.22375	0.163125	13.8625	2.499375	0.816075515	6
MF	IW	M1	C1	21-Jan-20	17	19.3125	86.9375	48.3	3.10125	2.226875	0.16	13.1625	2.5040625	0.818235294	7
MF	IW	M1	C1	21-Jan-20	18	19.9375	83.125	46.18	3.10125	2.23	0.15375	12.3	2.511875	0.806549424	8
MF	IW	M1	C1	21-Jan-20	19	20.75	80.40625	44.67	3.10125	2.239375	0.15375	11.50625	2.5165625	0.794871795	9
MF	IW	M1	C1	21-Jan-20	20	18.03125	78.65625	43.7	3.094375	2.23	0.150625	10.80625	2.5115625	0.813510019	10
MF	IW	M1	C1	21-Jan-20	21	21.0625	76.125	42.29	3.098125	2.23625	0.1475	12.08125	2.5196875	0.783279743	11
MF	IW	M1	C1	21-Jan-20	22	19.78125	73.71875	40.95	3.098125	2.243125	0.1475	13.19375	2.523125	0.788435829	12
MF	IW	M1	C1	21-Jan-20	23	20.09375	73.71875	40.95	3.110625	2.2525	0.150625	12.71875	2.5309375	0.78580946	13
MF	IW	M1	C1	22-Jan-20	0	19.9375	71.03125	39.46	3.11375	2.24625	0.144375	11.9875	2.535625	0.780831329	14
MF	IW	M1	C1	22-Jan-20	1	19.15625	70.53125	39.18	3.11375	2.243125	0.150625	6.8875	2.5278125	0.78641115	15
MF	IW	M1	C1	22-Jan-20	2	19.3125	69.09375	38.39	3.12	2.2525	0.144375	4.7875	2.541875	0.78154825	16
MF	IW	M1	C1	22-Jan-20	3	19.3125	68.3125	37.95	3.116875	2.24625	0.144375	7.2375	2.5371875	0.779600571	17
MF	IW	M1	C1	22-Jan-20	4	17.5625	67.34375	37.41	3.12	2.255625	0.144375	9.24375	2.5434375	0.793154214	18
MF	IW	M1	C1	22-Jan-20	5	17.71875	66.09375	36.72	3.12	2.255625	0.1475	7.05	2.5403125	0.788590604	19
MF	IW	M1	C1	22-Jan-20	6	17.0625	65.4375	36.35	3.12	2.249375	0.144375	5.16875	2.5403125	0.793181818	20
MF	IW	M1	C1	22-Jan-20	7	18.1875	62.40625	34.67	3.12	2.255625	0.144375	0	2.5434375	0.774331136	21
MF	IW	M1	C1	22-Jan-20	8	17.5625	62.40625	34.67	3.116875	2.25875	0.14125	0	2.5465625	0.780382962	22
MF	IW	M1	C1	22-Jan-20	9	18.1875	61.9375	34.41	3.116875	2.249375	0.134375	0	2.54875	0.77301092	23
MF	IW	M1	C1	22-Jan-20	10	17.5625	61.9375	34.41	3.11375	2.2525	0.13125	0	2.551875	0.77908805	24	0.1	99.75609756	200	97.46835443	3.01	23.01790281
MF	IW	M1	C1	22-Jan-20	11	16.4375	60.1875	33.44	3.12	2.243125	0.134375	0	2.5471875	0.78548124	25
MF	IW	M1	C1	22-Jan-20	12	15.46875	60.03125	33.35	3.12625	2.249375	0.134375	0	2.5534375	0.795115894	26
MF	IW	M1	C1	22-Jan-20	13	15	60.03125	33.35	3.11375	2.2525	0.1375	0	2.545625	0.800083299	27
MF	IW	M1	C1	22-Jan-20	14	15.15625	60.03125	33.35	3.12	2.2525	0.1375	0	2.54875	0.798420615	28
MF	IW	M1	C1	22-Jan-20	15	14.53125	58.28125	32.38	3.12	2.25875	0.14125	0	2.548125	0.800429185	29
MF	IW	M1	C1	22-Jan-20	16	14.375	57.96875	32.2	3.11375	2.24625	0.14125	0	2.53875	0.801295896	30
MF	IW	M1	C1	22-Jan-20	17	14.0625	57.46875	31.93	3.123125	2.2525	0.1375	0	2.5503125	0.803407602	31
MF	IW	M1	C1	22-Jan-20	18	13.5625	56.375	31.32	3.11375	2.2525	0.1375	0	2.545625	0.806076854	32
MF	IW	M1	C1	22-Jan-20	19	13.71875	57.15625	31.75	3.11375	2.249375	0.134375	0	2.5471875	0.80643739	33
MF	IW	M1	C1	22-Jan-20	20	13.90625	55.40625	30.78	3.116875	2.24625	0.134375	0	2.5471875	0.799368801	34
MF	IW	M1	C1	22-Jan-20	21	15	56.21875	31.23	3.12	2.249375	0.134375	0	2.5503125	0.789381308	35
MF	IW	M1	C1	22-Jan-20	22	13.90625	54.46875	30.26	3.12	2.24625	0.1375	0	2.545625	0.796617916	36
MF	IW	M1	C1	22-Jan-20	23	13.5625	55.25	30.69	3.1075	2.24625	0.134375	0	2.5425	0.802906449	37
MF	IW	M1	C1	23-Jan-20	0	13.25	53.5	29.72	3.12625	2.255625	0.134375	0	2.5565625	0.801498127	38
MF	IW	M1	C1	23-Jan-20	1	11.5	53.1875	29.55	3.116875	2.2525	0.134375	0	2.5503125	0.822222222	39
MF	IW	M1	C1	23-Jan-20	2	12.78125	54.625	30.35	3.12	2.261875	0.134375	0	2.5565625	0.810384794	40
MF	IW	M1	C1	23-Jan-20	3	13.09375	53.5	29.72	3.12	2.2525	0.134375	0	2.551875	0.803378695	41
MF	IW	M1	C1	23-Jan-20	4	12.78125	52.375	29.1	3.123125	2.243125	0.134375	0	2.54875	0.80383693	42
MF	IW	M1	C1	23-Jan-20	5	11.96875	53.1875	29.55	3.12	2.24625	0.134375	0	2.54875	0.816306954	43
MF	IW	M1	C1	23-Jan-20	6	11.65625	52.875	29.38	3.12	2.249375	0.134375	0	2.5503125	0.81937046	44
MF	IW	M1	C1	23-Jan-20	7	11.4625	51.90625	28.84	3.123125	2.243125	0.13125	0	2.551875	0.819114311	45
MF	IW	M1	C1	23-Jan-20	8	11.30625	51.28125	28.49	3.12	2.249375	0.13125	0	2.5534375	0.819352906	46
MF	IW	M1	C1	23-Jan-20	9	10.8296875	49.375	27.43	3.03125	2.115	0.125	0	2.448125	0.820118865	47
MF	IW	M1	C1	23-Jan-20	10	11.18125	50.78125	28.21	3.116875	2.24625	0.099375	0	2.5821875	0.819548114	48	0.1	99.75609756	230	97.08860759	3.18	18.67007673
MF	IW	M1	C1	23-Jan-20	11	11.34375	51.59375	28.66	3.12	2.255625	0.093125	0	2.5946875	0.819761668	49
MF	IW	M1	C1	23-Jan-20	12	11.265625	51.28125	28.49	3.12	2.249375	0.093125	0	2.5915625	0.819885086	50
MF	IW	M1	C1	23-Jan-20	13	11.5	52.21875	29.01	3.12	2.2525	0.099375	0	2.586875	0.819519372	51
MF	IW	M1	C1	23-Jan-20	14	11.0625	50.46875	28.04	3.110625	2.239375	0.09625	0	2.57875	0.820213306	52
MF	IW	M1	C1	23-Jan-20	15	11.03125	50.3125	27.95	3.12	2.24625	0.1025	0	2.580625	0.820173204	53
MF	IW	M1	C1	23-Jan-20	16	11.03125	50.625	28.13	3.11375	2.233125	0.1025	0	2.5709375	0.821084643	54
MF	IW	M1	C1	23-Jan-20	17	11.03125	50	27.78	3.116875	2.239375	0.10875	0	2.569375	0.819252432	55
MF	IW	M1	C1	23-Jan-20	18	11.03125	50.15625	27.86	3.129375	2.243125	0.105625	0	2.580625	0.819713994	56
MF	IW	M1	C1	23-Jan-20	19	11.03125	49.84375	27.69	3.123125	2.249375	0.10875	0	2.5775	0.818788501	57
MF	IW	M1	C1	23-Jan-20	20	11.03125	48.25	26.81	3.12	2.25875	0.1125	0	2.576875	0.813916711	58
MF	IW	M1	C1	23-Jan-20	21	11.03125	47.59375	26.44	3.116875	2.243125	0.1125	0	2.5675	0.811833689	59
MF	IW	M1	C1	23-Jan-20	22	11.03125	47.4375	26.35	3.123125	2.25875	0.1125	0	2.5784375	0.811330839	60
MF	IW	M1	C1	23-Jan-20	23	11.03125	47.78125	26.55	3.129375	2.255625	0.10875	0	2.58375	0.812433581	61
MF	IW	M1	C1	24-Jan-20	0	9.9125	45.84375	25.47	3.129375	2.255625	0.1125	0	2.58	0.82221724	62
MF	IW	M1	C1	24-Jan-20	1	9.678125	44.90625	24.95	3.1325	2.255625	0.1125	0	2.5815625	0.822694223	63
MF	IW	M1	C1	24-Jan-20	2	9.3578125	43.625	24.24	3.129375	2.268125	0.1	0	2.59875	0.823380224	64
MF	IW	M1	C1	24-Jan-20	3	9.5203125	44.4375	24.69	3.12625	2.261875	0.10875	0	2.5853125	0.823560073	65
MF	IW	M1	C1	24-Jan-20	4	9.4734375	44.25	24.58	3.129375	2.249375	0.10875	0	2.580625	0.823662857	66
MF	IW	M1	C1	24-Jan-20	5	9.3953125	43.9375	24.41	3.135625	2.25875	0.10875	0	2.5884375	0.82383617	67
MF	IW	M1	C1	24-Jan-20	6	9.121875	42.84375	23.8	3.139375	2.25875	0.10875	0	2.5903125	0.824463287	68
MF	IW	M1	C1	24-Jan-20	7	9.090625	42.6875	23.72	3.1325	2.265	0.10875	0	2.59	0.824431167	69
MF	IW	M1	C1	24-Jan-20	8	8.7703125	41.40625	23	3.1425	2.255625	0.105625	0	2.5934375	0.825210974	70
MF	IW	M1	C1	24-Jan-20	9	9.090625	42.6875	23.72	3.135625	2.25875	0.105625	0	2.5915625	0.824431167	71
MF	IW	M1	C1	24-Jan-20	10	9.1296875	42.84375	23.8	3.129375	2.249375	0.10875	0	2.580625	0.824339356	72	0.1	99.75609756	180	97.72151899	3.15	19.43734015
MF	IW	M1	C1	24-Jan-20	11	9.0984375	42.6875	23.72	3.129375	2.2525	0.10875	0	2.5821875	0.824306792	73
MF	IW	M1	C1	24-Jan-20	12	9.2546875	43.3125	24.06	3.1325	2.261875	0.10875	0	2.5884375	0.823945546	74
MF	IW	M1	C1	24-Jan-20	13	9.2546875	43.3125	24.06	3.135625	2.255625	0.10875	0	2.586875	0.823945546	75
MF	IW	M1	C1	24-Jan-20	14	9.4109375	43.9375	24.41	3.135625	2.249375	0.10875	0	2.58375	0.82359488	76
MF	IW	M1	C1	24-Jan-20	15	9.2546875	43.15625	23.98	3.1325	2.249375	0.10875	0	2.5821875	0.823420684	77
MF	IW	M1	C1	24-Jan-20	16	9.4109375	43.78125	24.32	3.135625	2.25875	0.10875	0	2.5884375	0.823076697	78
MF	IW	M1	C1	24-Jan-20	17	9.090625	42.5	23.61	3.135625	2.261875	0.10875	0	2.59	0.823793083	79
MF	IW	M1	C1	24-Jan-20	18	9.1765625	42.84375	23.8	3.139375	2.25875	0.10875	0	2.5903125	0.823596552	80
MF	IW	M1	C1	24-Jan-20	19	9.0765625	42.34375	23.52	3.1325	2.249375	0.10875	0	2.5821875	0.823482938	81
MF	IW	M1	C1	24-Jan-20	20	8.9984375	42.03125	23.35	3.12625	2.255625	0.10875	0	2.5821875	0.823662696	82
MF	IW	M1	C1	24-Jan-20	21	8.9984375	42.03125	23.35	3.135625	2.25875	0.10875	0	2.5884375	0.823662696	83
MF	IW	M1	C1	24-Jan-20	22	9.115625	42.5	23.61	3.139375	2.2525	0.10875	0	2.5871875	0.823394079	84
MF	IW	M1	C1	24-Jan-20	23	8.765625	40.75	22.64	3.11375	2.243125	0.10875	0	2.5696875	0.822972547	85
MF	IW	M1	C1	25-Jan-20	0	8.8046875	40.90625	22.73	3.094375	2.214375	0.10875	0	2.545625	0.822882288	86
MF	IW	M1	C1	25-Jan-20	1	8.7265625	40.59375	22.55	3.069375	2.191875	0.10875	0	2.521875	0.82306352	87
MF	IW	M1	C1	25-Jan-20	2	8.600625	40.09	22.27	3.12625	2.255625	0.1	0	2.5909375	0.823361787	88
MF	IW	M1	C1	25-Jan-20	3	8.381875	38.99625	21.66	3.129375	2.249375	0.1	0	2.589375	0.823085548	89
MF	IW	M1	C1	25-Jan-20	4	8.3428125	38.84	21.58	3.135625	2.2525	0.1	0	2.5940625	0.823181111	90
MF	IW	M1	C1	25-Jan-20	5	8.0225	37.55875	20.87	3.139375	2.239375	0.1	0	2.589375	0.823995612	91
MF	IW	M1	C1	25-Jan-20	6	8.3428125	38.84	21.58	3.1325	2.255625	0.1	0	2.5940625	0.823181111	92
MF	IW	M1	C1	25-Jan-20	7	8.3740625	38.99625	21.66	3.1425	2.255625	0.1	0	2.5990625	0.823221295	93
MF	IW	M1	C1	25-Jan-20	8	8.335	38.84	21.58	3.135625	2.268125	0.11	0	2.591875	0.823317435	94
MF	IW	M1	C1	25-Jan-20	9	8.49125	39.465	21.93	3.129375	2.261875	0.11	0	2.585625	0.822937573	95
MF	IW	M1	C1	25-Jan-20	10	8.49125	39.465	21.93	3.129375	2.249375	0.11	0	2.579375	0.822937573	96	0.1	99.75609756	110	98.60759494	3.15	19.43734015
MF	IW	M1	C1	25-Jan-20	11	8.61625	40.09	22.27	3.1325	2.25875	0.10875	0	2.586875	0.823097652	97
MF	IW	M1	C1	25-Jan-20	12	8.4209375	39.30875	21.84	3.135625	2.25875	0.1125	0	2.5846875	0.823570236	98
MF	IW	M1	C1	25-Jan-20	13	8.5771875	39.93375	22.19	3.135625	2.265	0.1125	0	2.5878125	0.823190646	99
MF	IW	M1	C1	25-Jan-20	14	8.256875	38.6525	21.47	3.1325	2.191875	0.1	0	2.5621875	0.823982413	100
MF	IW	M1	C1	25-Jan-20	15	8.325625	38.99625	21.66	3.135625	2.18875	0.10875	0	2.5534375	0.824063924	101
MF	IW	M1	C1	25-Jan-20	16	8.200625	38.49625	21.39	3.135625	2.214375	0.10875	0	2.56625	0.824386	102
MF	IW	M1	C1	25-Jan-20	17	8.1225	38.18375	21.21	3.139375	2.22375	0.1	0	2.5815625	0.824591713	103
MF	IW	M1	C1	25-Jan-20	18	8.1225	38.18375	21.21	3.1325	2.22375	0.11	0	2.568125	0.824591713	104
MF	IW	M1	C1	25-Jan-20	19	8.21625	38.6525	21.47	3.12625	2.22375	0.11	0	2.565	0.824696626	105
MF	IW	M1	C1	25-Jan-20	20	7.77875	36.9025	20.5	3.135625	2.226875	0.11	0	2.57125	0.825905721	106
MF	IW	M1	C1	25-Jan-20	21	7.8178125	37.05875	20.59	3.139375	2.23	0.11	0	2.5746875	0.825792974	107
MF	IW	M1	C1	25-Jan-20	22	7.7396875	36.74625	20.41	3.11375	2.239375	0.11	0	2.5665625	0.826019458	108
MF	IW	M1	C1	25-Jan-20	23	7.6389375	36.2425	20.13	3.11	2.23	0.11	0	2.56	0.825918704	109
MF	IW	M1	C1	26-Jan-20	0	7.513	35.73875	19.85	3.12	2.23625	0.11	0	2.568125	0.826296046	110
MF	IW	M1	C2	10-Mar-20	7	62.78125	222.9375	123.85	3.34875	2.424375	0.300625	12.3	2.5859375	0.780269058	1
MF	IW	M1	C2	10-Mar-20	8	52.46875	209.21875	116.23	3.34875	2.424375	0.300625	11.825	2.5859375	0.799498448	2	0.1	99.84848485	31	99.55072464	3.04	17.83783784
MF	IW	M1	C2	10-Mar-20	9	50.875	205.40625	114.11	3.3	2.4	0.3	12.65625	2.55	0.801487623	3
MF	IW	M1	C2	10-Mar-20	10	0	0	0	0	0	0	0	0	0	4
MF	IW	M1	C2	10-Mar-20	11	47.875	198.40625	110.23	3.358125	2.46	0.335625	12.65625	2.5734375	0.805608425	5
MF	IW	M1	C2	10-Mar-20	12	48.78125	192.5	106.94	3.39	2.481875	0.2975	12.8125	2.6384375	0.797824116	6
MF	IW	M1	C2	10-Mar-20	13	48.46875	180.875	100.49	3.3075	2.42125	0.226875	13.29375	2.6375	0.788663306	7
MF	IW	M1	C2	10-Mar-20	14	48.625	172.125	95.63	3.316875	2.42125	0.22375	13.925	2.6453125	0.779728199	8
MF	IW	M1	C2	10-Mar-20	15	48.46875	163.375	90.76	3.323125	2.434375	0.208125	15.55	2.670625	0.771205193	9
MF	IW	M1	C2	10-Mar-20	16	47.96875	156.03125	86.68	3.345625	2.446875	0.20125	16.31875	2.695	0.764859069	10
MF	IW	M1	C2	10-Mar-20	17	47.34375	151.125	83.96	3.335625	2.440625	0.1825	15.7125	2.705625	0.761454889	11
MF	IW	M1	C2	10-Mar-20	18	47.03125	148	82.22	3.345625	2.453125	0.150625	15.8375	2.74875	0.758852748	12
MF	IW	M1	C2	10-Mar-20	19	46.6875	145.21875	80.68	3.345625	2.453125	0.14125	16.125	2.758125	0.756717147	13
MF	IW	M1	C2	10-Mar-20	20	47.65625	139.8125	77.67	3.355	2.46625	0.163125	16.66875	2.7475	0.745790965	14
MF	IW	M1	C2	10-Mar-20	21	45.125	136.15625	75.64	3.355	2.469375	0.156875	17.6875	2.7553125	0.7510774	15
MF	IW	M1	C2	10-Mar-20	22	45.59375	132.46875	73.59	3.358125	2.463125	0.150625	17.08125	2.76	0.743945244	16
MF	IW	M1	C2	10-Mar-20	23	44.9375	129.625	72.01	3.355	2.46625	0.150625	16.0625	2.76	0.742570712	17
MF	IW	M1	C2	11-Mar-20	0	45.75	125.3125	69.62	3.358125	2.46625	0.150625	15.51875	2.7615625	0.732553891	18
MF	IW	M1	C2	11-Mar-20	1	44.46875	122.28125	67.93	3.355	2.475625	0.150625	15.23125	2.7646875	0.73332084	19
MF	IW	M1	C2	11-Mar-20	2	44	119.09375	66.16	3.3675	2.47875	0.1475	15.16875	2.775625	0.730216517	20
MF	IW	M1	C2	11-Mar-20	3	44	117.84375	65.47	3.3675	2.469375	0.1475	16	2.7709375	0.728132844	21
MF	IW	M1	C2	11-Mar-20	4	42.40625	114.15625	63.42	3.370625	2.481875	0.150625	16.1875	2.775625	0.729141717	22
MF	IW	M1	C2	11-Mar-20	5	41.9375	112.40625	62.45	3.38	2.48875	0.144375	15.39375	2.79	0.728285078	23
MF	IW	M1	C2	11-Mar-20	6	42.875	110.5	61.39	3.38	2.495	0.14125	15.0125	2.79625	0.720456398	24	0.1	99.84848485	8	99.88405797	3.16	14.59459459
MF	IW	M1	C2	11-Mar-20	7	41.75	108.28125	60.16	3.37375	2.485	0.1375	14.46875	2.791875	0.721724641	25
MF	IW	M1	C2	11-Mar-20	8	23.59375	96.34375	53.52	3.0725	2.198125	0.14125	15.10625	2.4940625	0.80328296	26
MF	IW	M1	C2	11-Mar-20	9	20.90625	94.90625	52.73	3.075625	2.21125	0.144375	16.03125	2.4990625	0.819481921	27
MF	IW	M1	C2	11-Mar-20	10	22.5	94.25	52.36	3.075625	2.20125	0.144375	16.15625	2.4940625	0.807280514	28
MF	IW	M1	C2	11-Mar-20	11	12.78125	92.84375	51.58	3.0725	2.163125	0.144375	14.98125	2.4734375	0.878994083	29
MF	IW	M1	C2	11-Mar-20	12	17.5625	91.25	50.69	3.0725	2.163125	0.14125	13.83125	2.4765625	0.838598507	30
MF	IW	M1	C2	11-Mar-20	13	17.40625	91.5625	50.87	3.06625	2.14375	0.1375	12.975	2.4675	0.840263837	31
MF	IW	M1	C2	11-Mar-20	14	15.3125	93.15625	51.75	3.069375	2.146875	0.1375	13.9625	2.470625	0.858830308	32
MF	IW	M1	C2	11-Mar-20	15	14.53125	93	51.67	3.056875	2.14375	0.134375	15.68125	2.4659375	0.864864865	33
MF	IW	M1	C2	11-Mar-20	16	13.90625	93.3125	51.84	3.056875	2.150625	0.134375	16.31875	2.469375	0.870300204	34
MF	IW	M1	C2	11-Mar-20	17	12.3125	92.34375	51.3	3.06	2.156875	0.134375	15.80625	2.4740625	0.882352941	35
MF	IW	M1	C2	11-Mar-20	18	11.5	90.59375	50.33	3.053125	2.150625	0.13125	15.04375	2.470625	0.887358433	36
MF	IW	M1	C2	11-Mar-20	19	11.5	89.65625	49.81	3.063125	2.15375	0.134375	14.59375	2.4740625	0.886314489	37
MF	IW	M1	C2	11-Mar-20	20	11.34375	87.75	48.75	3.06	2.156875	0.13125	0	2.4771875	0.885525071	38
MF	IW	M1	C2	11-Mar-20	21	10.875	86.9375	48.3	3.056875	2.150625	0.13125	0	2.4725	0.888817891	39
MF	IW	M1	C2	11-Mar-20	22	10.21875	83.90625	46.61	3.0725	2.169375	0.134375	0	2.4865625	0.891434263	40
MF	IW	M1	C2	11-Mar-20	23	10.375	82.96875	46.09	3.06625	2.156875	0.13125	0	2.4803125	0.888851691	41
MF	IW	M1	C2	12-Mar-20	0	8.78125	81.375	45.21	3.063125	2.15375	0.13125	0	2.4771875	0.902599653	42
MF	IW	M1	C2	12-Mar-20	1	9.125	82	45.56	3.063125	2.156875	0.134375	0	2.475625	0.899862826	43
MF	IW	M1	C2	12-Mar-20	2	8.3125	81.375	45.21	3.075625	2.16625	0.13125	0	2.4896875	0.907317073	44
MF	IW	M1	C2	12-Mar-20	3	8.15625	79.78125	44.32	3.069375	2.163125	0.134375	0	2.481875	0.907249467	45
MF	IW	M1	C2	12-Mar-20	4	7.1875	79.28125	44.05	3.06	2.16	0.13125	0	2.47875	0.916877485	46
MF	IW	M1	C2	12-Mar-20	5	7.375	79.28125	44.05	3.06625	2.16	0.13125	0	2.481875	0.914893617	47
MF	IW	M1	C2	12-Mar-20	6	7.1875	78.96875	43.87	3.06625	2.16	0.128125	0	2.485	0.916575988	48	0.1	99.84848485	8	99.88405797	3.2	13.51351351
MF	IW	M1	C2	12-Mar-20	7	6.875	77.375	42.99	3.069375	2.16	0.13125	0	2.4834375	0.918397626	49
MF	IW	M1	C2	12-Mar-20	8	6.875	77.875	43.26	3.063125	2.156875	0.13125	0	2.47875	0.918879056	50
MF	IW	M1	C2	12-Mar-20	9	7.1875	77.15625	42.86	2.986875	2.01625	0.013125	0	2.4884375	0.914783253	51
MF	IW	M1	C2	12-Mar-20	10	10.375	77.0625	42.81	3.075625	2.21125	0.128125	0	2.5153125	0.881343817	52
MF	IW	M1	C2	12-Mar-20	11	9.28125	77.21875	42.9	3.0725	2.198125	0.128125	0	2.5071875	0.892702312	53
MF	IW	M1	C2	12-Mar-20	12	11.8125	75.9375	42.19	3.056875	2.198125	0.128125	0	2.499375	0.865384615	54
MF	IW	M1	C2	12-Mar-20	13	11.96875	75.78125	42.1	3.063125	2.185625	0.128125	0	2.49625	0.863603989	55
MF	IW	M1	C2	12-Mar-20	14	11.5	75	41.67	3.069375	2.198125	0.128125	0	2.505625	0.867052023	56
MF	IW	M1	C2	12-Mar-20	15	10.71875	74.53125	41.41	3.063125	2.185625	0.13125	0	2.493125	0.874266862	57
MF	IW	M1	C2	12-Mar-20	16	10.875	74.84375	41.58	3.06	2.191875	0.128125	0	2.4978125	0.873131608	58
MF	IW	M1	C2	12-Mar-20	17	10.53125	72.59375	40.33	3.07875	2.21125	0.128125	0	2.516875	0.873308271	59
MF	IW	M1	C2	12-Mar-20	18	9.59375	72.78125	40.43	3.069375	2.20125	0.125	0	2.5103125	0.88353566	60
MF	IW	M1	C2	12-Mar-20	19	10.21875	70.375	39.1	3.0725	2.2175	0.125	0	2.52	0.873206669	61
MF	IW	M1	C2	12-Mar-20	20	9.4375	69.59375	38.66	3.06625	2.2075	0.125	0	2.511875	0.880585212	62
MF	IW	M1	C2	12-Mar-20	21	9.90625	68.78125	38.21	3.06625	2.20125	0.125	0	2.50875	0.874106434	63
MF	IW	M1	C2	12-Mar-20	22	10.0625	67.6875	37.6	3.07875	2.21125	0.125	0	2.52	0.870578778	64
MF	IW	M1	C2	12-Mar-20	23	8.78125	66.875	37.15	3.081875	2.198125	0.125	0	2.515	0.883932259	65
MF	IW	M1	C2	13-Mar-20	0	8.3125	65.75	36.53	3.075625	2.2075	0.121875	0	2.5196875	0.887763713	66
MF	IW	M1	C2	13-Mar-20	1	9.75	65.125	36.18	3.081875	2.21125	0.121875	0	2.5246875	0.869782972	67
MF	IW	M1	C2	13-Mar-20	2	10.375	64.15625	35.64	3.07875	2.214375	0.121875	0	2.5246875	0.860796646	68
MF	IW	M1	C2	13-Mar-20	3	9.125	64.34375	35.75	3.085	2.214375	0.121875	0	2.5278125	0.875797533	69
MF	IW	M1	C2	13-Mar-20	4	9.4375	64.15625	35.64	3.085	2.214375	0.121875	0	2.5278125	0.871762208	70
MF	IW	M1	C2	13-Mar-20	5	9.125	63.375	35.21	3.09125	2.2075	0.11875	0	2.530625	0.874137931	71
MF	IW	M1	C2	13-Mar-20	6	9.75	63.21875	35.12	3.09125	2.220625	0.121875	0	2.5340625	0.866381156	72	0.1	99.84848485	20	99.71014493	3.33	10
MF	IW	M1	C2	13-Mar-20	7	8.78125	62.40625	34.67	3.088125	2.21125	0.11875	0	2.5309375	0.876646181	73
MF	IW	M1	C2	13-Mar-20	8	9.90625	61.78125	34.32	3.094375	2.220625	0.11875	0	2.53875	0.861813426	74
MF	IW	M1	C2	13-Mar-20	9	7.375	62.90625	34.95	3.081875	2.2175	0.11875	0	2.5309375	0.895064473	75
MF	IW	M1	C2	13-Mar-20	10	16.28125	60.8125	33.78	3.085	2.2075	0.11875	0	2.5275	0.788812323	76
MF	IW	M1	C2	13-Mar-20	11	15.15625	61.3125	34.06	3.081875	2.21125	0.11875	0	2.5278125	0.80179812	77
MF	IW	M1	C2	13-Mar-20	12	15	59.71875	33.18	3.081875	2.20125	0.11875	0	2.5228125	0.799247177	78
MF	IW	M1	C2	13-Mar-20	13	14.84375	60.5	33.61	3.085	2.20125	0.115625	0	2.5275	0.802986313	79
MF	IW	M1	C2	13-Mar-20	14	15.15625	59.875	33.26	3.07875	2.204375	0.115625	0	2.5259375	0.798000833	80
MF	IW	M1	C2	13-Mar-20	15	14.21875	60.8125	33.78	3.07875	2.21125	0.115625	0	2.529375	0.810495627	81
MF	IW	M1	C2	13-Mar-20	16	13.90625	60.34375	33.52	3.09125	2.2075	0.115625	0	2.53375	0.812710438	82
MF	IW	M1	C2	13-Mar-20	17	13.40625	59.5625	33.09	3.081875	2.198125	0.115625	0	2.524375	0.81627409	83
MF	IW	M1	C2	13-Mar-20	18	13.25	60.5	33.61	3.07875	2.204375	0.115625	0	2.5259375	0.820338983	84
MF	IW	M1	C2	13-Mar-20	19	12.125	58.4375	32.47	3.081875	2.21125	0.115625	0	2.5309375	0.828166519	85
MF	IW	M1	C2	13-Mar-20	20	12.78125	57.625	32.01	3.069375	2.185625	0.1125	0	2.515	0.81846427	86
MF	IW	M1	C2	13-Mar-20	21	12.46875	57.3125	31.84	3.09125	2.20125	0.115625	0	2.530625	0.821316614	87
MF	IW	M1	C2	13-Mar-20	22	12.125	56.53125	31.41	3.094375	2.2175	0.11875	0	2.5371875	0.823395539	88
MF	IW	M1	C2	13-Mar-20	23	11.96875	56.53125	31.41	3.098125	2.21125	0.115625	0	2.5390625	0.825273723	89
MF	IW	M1	C2	14-Mar-20	0	11.03125	55.875	31.04	3.09125	2.21125	0.115625	0	2.535625	0.835123774	90
MF	IW	M1	C2	14-Mar-20	1	10.53125	56.53125	31.41	3.088125	2.20125	0.1125	0	2.5321875	0.842963653	91
MF	IW	M1	C2	14-Mar-20	2	10.21875	56.21875	31.23	3.088125	2.2075	0.115625	0	2.5321875	0.846190028	92
MF	IW	M1	C2	14-Mar-20	3	11.1875	54.28125	30.16	3.098125	2.220625	0.115625	0	2.54375	0.829116945	93
MF	IW	M1	C2	14-Mar-20	4	10.875	55.25	30.69	3.104375	2.22375	0.115625	0	2.5484375	0.835538752	94
MF	IW	M1	C2	14-Mar-20	5	11.65625	53.8125	29.9	3.098125	2.220625	0.115625	0	2.54375	0.821957041	95
MF	IW	M1	C2	14-Mar-20	6	11.1875	52.53125	29.18	3.104375	2.220625	0.115625	0	2.546875	0.824423737	96	0.1	99.84848485	8	99.88405797	3.24	12.43243243
MF	IW	M1	C2	14-Mar-20	7	10.875	52.375	29.1	3.110625	2.2175	0.115625	0	2.5484375	0.828063241	97
MF	IW	M1	C2	14-Mar-20	8	11.03125	53.65625	29.81	3.11375	2.220625	0.1125	0	2.5546875	0.829468599	98
MF	IW	M1	C2	14-Mar-20	9	11.65625	52.71875	29.29	3.1075	2.220625	0.1125	0	2.5515625	0.818932039	99
MF	IW	M1	C2	14-Mar-20	10	10.0625	53.34375	29.64	3.1075	2.204375	0.115625	0	2.5403125	0.841301134	100
MF	IW	M1	C2	14-Mar-20	11	9.90625	53.34375	29.64	3.094375	2.20125	0.1125	0	2.5353125	0.843379447	101
MF	IW	M1	C2	14-Mar-20	12	10.875	54.46875	30.26	3.094375	2.20125	0.1125	0	2.5353125	0.833572453	102
MF	IW	M1	C2	14-Mar-20	13	10.21875	53.5	29.72	3.081875	2.204375	0.1125	0	2.530625	0.839627268	103
MF	IW	M1	C2	14-Mar-20	14	9.125	53.65625	29.81	3.094375	2.204375	0.10875	0	2.540625	0.854654057	104
MF	IW	M1	C2	14-Mar-20	15	9.59375	53.5	29.72	3.094375	2.2075	0.10875	0	2.5421875	0.847944527	105
MF	IW	M1	C2	14-Mar-20	16	9.75	53.65625	29.81	3.09125	2.214375	0.1125	0	2.5403125	0.84622967	106
MF	IW	M1	C2	14-Mar-20	17	10.0625	54.9375	30.52	3.09125	2.20125	0.1125	0	2.53375	0.845192308	107
MF	IW	M1	C2	14-Mar-20	18	9.4375	52.53125	29.18	3.09125	2.204375	0.1125	0	2.5353125	0.847705497	108
MF	IW	M1	C2	14-Mar-20	19	10.375	52.375	29.1	3.098125	2.214375	0.1125	0	2.54375	0.834661355	109
MF	IW	M1	C2	14-Mar-20	20	10.21875	50.46875	28.04	3.098125	2.21125	0.1125	0	2.5421875	0.83161689	110
MF	IW	M1	C2	14-Mar-20	21	10.21875	51.28125	28.49	3.085	2.204375	0.1125	0	2.5321875	0.833841463	111
MF	IW	M1	C2	14-Mar-20	22	8.96875	51.28125	28.49	3.09125	2.204375	0.1125	0	2.5353125	0.851141079	112
MF	IW	M1	C2	14-Mar-20	23	8.78125	49.53125	27.52	3.110625	2.2175	0.1125	0	2.5515625	0.849410504	113
MF	IW	M1	C2	15-Mar-20	0	8.46875	49.53125	27.52	3.11375	2.214375	0.1125	0	2.5515625	0.853987069	114
MF	IW	M1	C2	15-Mar-20	1	9.75	49.1875	27.33	3.1075	2.220625	0.1125	0	2.5515625	0.83457052	115
MF	IW	M1	C2	15-Mar-20	2	9.28125	48.71875	27.07	3.12	2.23	0.1125	0	2.5625	0.839978448	116
MF	IW	M1	C2	15-Mar-20	3	9.125	47.125	26.18	3.116875	2.22375	0.1125	0	2.5578125	0.837777778	117
MF	IW	M1	C2	15-Mar-20	4	9.28125	47.4375	26.35	3.129375	2.22375	0.1125	0	2.5640625	0.836363636	118
MF	IW	M1	C2	15-Mar-20	5	9.59375	46.03125	25.57	3.123125	2.23	0.1125	0	2.5640625	0.82752809	119
MF	IW	M1	C2	15-Mar-20	6	10.875	46.5	25.83	3.123125	2.214375	0.1125	0	2.55625	0.810457516	120	0.1	99.84848485	12	99.82608696	3.19	13.78378378
MF	IW	M1	C2	15-Mar-20	7	9.90625	46.03125	25.57	3.116875	2.220625	0.1125	0	2.55625	0.822905028	121
MF	IW	M1	C2	15-Mar-20	8	11.34375	46.5	25.83	3.12625	2.226875	0.1125	0	2.5640625	0.803889789	122
MF	IW	M1	C2	15-Mar-20	9	9.59375	46.03125	25.57	3.116875	2.22375	0.10875	0	2.5615625	0.82752809	123
MF	IW	M1	C2	15-Mar-20	10	8.625	46.1875	25.66	3.12	2.214375	0.10875	0	2.5584375	0.842645382	124
MF	IW	M1	C2	15-Mar-20	11	9.28125	46.03125	25.57	3.104375	2.20125	0.10875	0	2.5440625	0.83220339	125
MF	IW	M1	C2	15-Mar-20	12	8	48.09375	26.72	3.110625	2.2075	0.10875	0	2.5503125	0.857381616	126
MF	IW	M1	C2	15-Mar-20	13	8.3125	46.96875	26.09	3.1075	2.21125	0.10875	0	2.550625	0.849632561	127
MF	IW	M1	C2	15-Mar-20	14	7.375	47.125	26.18	3.10125	2.204375	0.10875	0	2.5440625	0.864678899	128
MF	IW	M1	C2	15-Mar-20	15	7.84375	48.25	26.81	3.10125	2.20125	0.10875	0	2.5425	0.860167131	129
MF	IW	M1	C2	15-Mar-20	16	7.375	49.1875	27.33	3.104375	2.191875	0.10875	0	2.539375	0.86961326	130
MF	IW	M1	C2	15-Mar-20	17	7.53125	49.1875	27.33	3.1075	2.198125	0.10875	0	2.5440625	0.867217631	131
MF	IW	M1	C2	15-Mar-20	18	8	47.9375	26.63	3.094375	2.195	0.10875	0	2.5359375	0.85698324	132
MF	IW	M1	C2	15-Mar-20	19	7.53125	47.125	26.18	3.1075	2.198125	0.10875	0	2.5440625	0.862206975	133
MF	IW	M1	C2	15-Mar-20	20	8	47.9375	26.63	3.098125	2.198125	0.10875	0	2.539375	0.85698324	134
MF	IW	M1	C2	15-Mar-20	21	7.03125	46.34375	25.75	3.10125	2.20125	0.105625	0	2.545625	0.868266979	135
MF	IW	M1	C2	15-Mar-20	22	7.6875	46.5	25.83	3.1075	2.20125	0.10875	0	2.545625	0.858131488	136
MF	IW	M1	C2	15-Mar-20	23	6.40625	44.59375	24.77	3.088125	2.191875	0.10875	0	2.53125	0.874387255	137
MF	IW	M1	C2	16-Mar-20	0	6.71875	45.53125	25.3	3.1075	2.20125	0.10875	0	2.545625	0.871411483	138
MF	IW	M1	C2	16-Mar-20	1	7.6875	45.21875	25.12	3.104375	2.20125	0.105625	0	2.5471875	0.854695806	139
MF	IW	M1	C2	16-Mar-20	2	6.09375	43.9375	24.41	3.11375	2.2075	0.10875	0	2.551875	0.878201124	140
MF	IW	M1	C2	16-Mar-20	3	7.1875	44.09375	24.5	3.116875	2.20125	0.105625	0	2.5534375	0.85984156	141
MF	IW	M1	C2	16-Mar-20	4	8	43.9375	24.41	3.116875	2.21125	0.10875	0	2.5553125	0.845968712	142
MF	IW	M1	C2	16-Mar-20	5	7.03125	43.9375	24.41	3.123125	2.2075	0.10875	0	2.5565625	0.862047823	143
MF	IW	M1	C2	16-Mar-20	6	7.1875	43.78125	24.32	3.104375	2.195	0.10875	0	2.5409375	0.858982219	144	0.1	99.84848485	18	99.73913043	3.15	14.86486486
MF	IW	M1	C2	16-Mar-20	7	7.375	43.625	24.24	3.116875	2.204375	0.10875	0	2.551875	0.855392157	145
MF	IW	M1	C2	16-Mar-20	8	6.40625	43	23.89	3.12	2.2075	0.10875	0	2.555	0.870335231	146
MF	IW	M1	C2	16-Mar-20	9	6.40625	43.78125	24.32	3.110625	2.20125	0.105625	0	2.5503125	0.872353674	147
MF	IW	M2	C1	29-Jan-20	9	29.53125	118.625	237.25	3.2219375	2.494460625	0.445	11.33125	2.413199063	0.800674963	1
MF	IW	M2	C1	29-Jan-20	10	30.65625	124.0625	248.13	3.2219375	2.39446375	0.4575	11.29375	2.350700625	0.80185821	2	0.1	99.84375	1300	92.77777778	4	11.11111111
MF	IW	M2	C1	29-Jan-20	11	30.65625	123.28125	246.56	3.122875	2.494466875	0.483125	11.58125	2.325545938	0.800852619	3
MF	IW	M2	C1	29-Jan-20	12	28.90625	130.15625	260.31	3.1225625	2.494473125	0.454375	11.0125	2.354142813	0.81827112	4
MF	IW	M2	C1	29-Jan-20	13	27.78125	129.34375	258.69	3.1206875	2.49446375	0.46375	11.33125	2.343825625	0.823190135	5
MF	IW	M2	C1	29-Jan-20	14	28.75	131.09375	262.19	3.1225625	2.494473125	0.47375	11.9625	2.334767813	0.820136852	6
MF	IW	M2	C1	29-Jan-20	15	28.40625	130.9375	261.88	3.121625	2.49447	0.4575	12.8875	2.3505475	0.821729751	7
MF	IW	M2	C1	29-Jan-20	16	29.0625	130.9375	261.88	3.1219375	2.494460625	0.4575	13.4	2.350699063	0.818359375	8
MF	IW	M2	C1	29-Jan-20	17	29.96875	130.625	261.25	3.1219375	2.49446375	0.460625	14.45	2.347575625	0.813387819	9
MF	IW	M2	C1	29-Jan-20	18	29.96875	130.46875	260.94	3.1219375	2.494466875	0.46375	16.0375	2.344452188	0.813206077	10
MF	IW	M2	C1	29-Jan-20	19	28.53225	129.8125	259.63	3.1219375	2.49446375	0.4575	16.39375	2.350700625	0.819809308	11
MF	IW	M2	C1	29-Jan-20	20	28.2875	129.34375	258.69	3.1200625	2.494454375	0.5025	18.49375	2.304758438	0.82054637	12
MF	IW	M2	C1	29-Jan-20	21	28.53225	126.46875	252.94	3.0171875	2.49442875	0.46375	16.45625	2.292058125	0.815922155	13
MF	IW	M2	C1	29-Jan-20	22	27.65625	128.375	256.75	3.0149375	2.4944	0.46375	19.6375	2.29091875	0.822751853	14
MF	IW	M2	C1	29-Jan-20	23	27.84375	127.25	254.5	3.04625	2.494710625	0.24375	19.66875	2.526730313	0.820471489	15
MF	IW	M2	C1	30-Jan-20	0	27.3125	124.375	248.75	3.094625	2.4942025	0.483125	16.0375	2.31128875	0.819942316	16
MF	IW	M2	C1	30-Jan-20	1	27.78125	122.71875	245.44	3.0159375	2.494409375	0.45125	16.00625	2.303923438	0.815406977	17
MF	IW	M2	C1	30-Jan-20	2	27.6875	122.625	245.25	2.900375	2.108375	0.45125	15.725	2.053125	0.815800416	18
MF	IW	M2	C1	30-Jan-20	3	27.21875	122.46875	244.94	2.9171875	2.1419375	0.48625	17.3125	2.0433125	0.818162839	19
MF	IW	M2	C1	30-Jan-20	4	27.34375	121.65625	243.31	2.9171875	2.14125	0.476875	18.3625	2.05234375	0.816484899	20
MF	IW	M2	C1	30-Jan-20	5	27.125	120.34375	240.69	2.997625	2.1069375	0.476875	16.45625	2.07540625	0.816062725	21
MF	IW	M2	C1	30-Jan-20	6	27.9375	119.59375	239.19	2.9175	2.1409375	0.470625	16.325	2.05859375	0.81063334	22
MF	IW	M2	C1	30-Jan-20	7	27.5	118.4375	236.88	2.9171875	2.1419375	0.483125	16.80625	2.0464375	0.811563169	23
MF	IW	M2	C1	30-Jan-20	8	27.21875	116.42	232.84	2.918125	2.14225	0.476875	16.55	2.0533125	0.810505522	24	0.1	99.84375	7700	57.22222222	3.39	24.66666667
MF	IW	M2	C1	30-Jan-20	9	27.03125	115.40625	230.81	2.900375	2.108	0.476875	10.5625	2.0273125	0.810223782	25
MF	IW	M2	C1	30-Jan-20	10	27.125	111.0625	222.13	2.900375	2.1076875	0.476875	10.7875	2.02715625	0.803708729	26
MF	IW	M2	C1	30-Jan-20	11	25	109.03125	218.06	2.9975	2.1228125	0.476875	14.7375	2.08328125	0.813476335	27
MF	IW	M2	C1	30-Jan-20	12	24.4375	105	210	2.921	2.1466875	0.4575	16.00625	2.07634375	0.811202318	28
MF	IW	M2	C1	30-Jan-20	13	21.125	98.90625	197.81	2.9914375	2.1164375	0.431875	0	2.1220625	0.824004166	29
MF	IW	M2	C1	30-Jan-20	14	22.90625	95.28125	190.56	2.9905	2.11575	0.441875	0	2.11125	0.806187203	30
MF	IW	M2	C1	30-Jan-20	15	24.34375	94.875	189.75	2.9914375	2.1164375	0.454375	0	2.0995625	0.795806029	31
MF	IW	M2	C1	30-Jan-20	16	23.21875	93.6875	187.38	2.9914375	2.11575	0.435	0	2.11859375	0.801390003	32
MF	IW	M2	C1	30-Jan-20	17	23.375	94.3125	188.63	2.9914375	2.11675	0.425625	0	2.12846875	0.801380775	33
MF	IW	M2	C1	30-Jan-20	18	22.90625	92.40625	184.81	2.99175	2.1170625	0.435	0	2.11940625	0.801355014	34
MF	IW	M2	C1	30-Jan-20	19	23.21875	91.4375	182.88	2.9914375	2.1160625	0.435	0	2.11875	0.797492505	35
MF	IW	M2	C1	30-Jan-20	20	22.5625	91.4375	182.88	2.9914375	2.1160625	0.42875	0	2.125	0.802083333	36
MF	IW	M2	C1	30-Jan-20	21	21.9375	91.28125	182.56	2.99175	2.117375	0.42875	0	2.1258125	0.806237924	37
MF	IW	M2	C1	30-Jan-20	22	22.90625	89.84375	179.69	2.9914375	2.1160625	0.441875	0	2.111875	0.796840355	38
MF	IW	M2	C1	30-Jan-20	23	22.5625	88.40625	176.81	2.992375	2.11675	0.448125	0	2.1064375	0.796676992	39
MF	IW	M2	C1	31-Jan-20	0	9.15625	83.40625	166.81	2.9714375	1.969375	0.413125	0	2.05728125	0.901080351	40
MF	IW	M2	C1	31-Jan-20	1	22.09375	86.78125	173.56	2.992375	2.117375	0.435	0	2.119875	0.797072331	41
MF	IW	M2	C1	31-Jan-20	2	23.21875	86.625	173.25	2.991125	2.11675	0.438125	0	2.1158125	0.788620199	42
MF	IW	M2	C1	31-Jan-20	3	22.75	85.03125	170.06	2.993375	2.117375	0.438125	0	2.11725	0.788924326	43
MF	IW	M2	C1	31-Jan-20	4	23.0625	82.96875	165.94	2.9920625	2.1164375	0.441875	0	2.112375	0.782493369	44
MF	IW	M2	C1	31-Jan-20	5	22.90625	83.4375	166.88	2.99175	2.11675	0.431875	0	2.122375	0.784601822	45
MF	IW	M2	C1	31-Jan-20	6	21.78125	82.96875	165.94	2.992375	2.117375	0.431875	0	2.123	0.792064439	46
MF	IW	M2	C1	31-Jan-20	7	21.78125	81.6875	163.38	2.99175	2.117375	0.435	0	2.1195625	0.78948958	47
MF	IW	M2	C1	31-Jan-20	8	21.625	82.46875	164.94	2.9926875	2.117375	0.435	0	2.12003125	0.792254578	48	0.1	99.84375	5200	71.11111111	3.5	22.22222222
MF	IW	M2	C1	31-Jan-20	9	21.625	81.1875	162.38	2.992375	2.1164375	0.435	0	2.11940625	0.789665653	49
MF	IW	M2	C1	31-Jan-20	10	22.40625	79.90625	159.81	2.99175	2.1164375	0.435	0	2.11909375	0.781001833	50
MF	IW	M2	C1	31-Jan-20	11	23.21875	80.25	160.5	2.991125	2.1160625	0.438125	0	2.11546875	0.775596497	51
MF	IW	M2	C1	31-Jan-20	12	22.375	80.0625	160.13	2.991125	2.1164375	0.441875	0	2.11190625	0.781574131	52
MF	IW	M2	C1	31-Jan-20	13	22.25	78.625	157.25	2.9920625	2.11675	0.438125	0	2.11628125	0.779429988	53
MF	IW	M2	C1	31-Jan-20	14	20.65625	77.53125	155.06	2.9908125	2.11575	0.441875	0	2.11140625	0.789624443	54
MF	IW	M2	C1	31-Jan-20	15	22.40625	78.15625	156.31	2.99175	2.1164375	0.438125	0	2.11596875	0.777190802	55
MF	IW	M2	C1	31-Jan-20	16	21.09375	77.84375	155.69	2.9920625	2.11675	0.438125	0	2.11628125	0.78679722	56
MF	IW	M2	C1	31-Jan-20	17	21.84375	75.28125	150.56	2.9920625	2.1164375	0.435	0	2.11925	0.775096525	57
MF	IW	M2	C1	31-Jan-20	18	21.9375	76.40625	152.81	2.9914375	2.1164375	0.438125	0	2.1158125	0.77693041	58
MF	IW	M2	C1	31-Jan-20	19	21.25	75.90625	151.81	2.9920625	2.11675	0.445	0	2.10940625	0.781280154	59
MF	IW	M2	C1	31-Jan-20	20	20.65625	75.59375	151.19	2.99175	2.1154375	0.441875	0	2.11171875	0.78538961	60
MF	IW	M2	C1	31-Jan-20	21	20.09375	74.8125	149.63	2.989875	2.1145	0.441875	0	2.1103125	0.788277906	61
MF	IW	M2	C1	31-Jan-20	22	20.11	74.67	149.34	2.9306875	2.11875	0.441875	0	2.08284375	0.787824436	62
MF	IW	M2	C1	31-Jan-20	23	18.25	74.1375	148.28	2.9850625	2.1106875	0.438125	0	2.10975	0.802462454	63
MF	IW	M2	C1	1-Feb-20	0	17.96875	73.84375	147.69	2.98475	2.1090625	0.445	0	2.10190625	0.804288632	64
MF	IW	M2	C1	1-Feb-20	1	17.96875	73.4375	146.88	2.9521875	2.1398125	0.445	0	2.101	0.803418803	65
MF	IW	M2	C1	1-Feb-20	2	17.9375	72.8125	145.63	2.9678125	2.1971875	0.445	0	2.1375	0.802341598	66
MF	IW	M2	C1	1-Feb-20	3	17.87	72.5625	145.13	2.979375	2.1033125	0.46375	0	2.07759375	0.802394051	67
MF	IW	M2	C1	1-Feb-20	4	17.6875	71.90625	143.81	2.9803125	2.10525	0.470625	0	2.07215625	0.802581095	68
MF	IW	M2	C1	1-Feb-20	5	17.6875	71.875	143.75	2.985	2.109	0.41	0	2.137	0.802512212	69
MF	IW	M2	C1	1-Feb-20	6	17.53125	71.84375	143.69	2.98375	2.108	0.4	0	2.145875	0.803846154	70
MF	IW	M2	C1	1-Feb-20	7	17.5	71.71875	143.44	2.9155	2.13925	0.431875	0	2.0955	0.80385289	71
MF	IW	M2	C1	1-Feb-20	8	17.46875	71.4375	142.88	2.9375625	2.1235625	0.431875	0	2.0986875	0.803514938	72	0.1	99.84375	6250	65.27777778	3.56	20.88888889
MF	IW	M2	C1	1-Feb-20	9	17.4375	71.4375	142.88	2.9455	2.132125	0.431875	0	2.1069375	0.803797468	73
MF	IW	M2	C1	1-Feb-20	10	17.4375	71.375	142.75	2.903	2.1729375	0.33	0	2.20796875	0.803659395	74
MF	IW	M2	C1	1-Feb-20	11	17.40625	71.28125	142.56	2.908125	2.1143125	0.483125	0	2.02809375	0.803735025	75
MF	IW	M2	C1	1-Feb-20	12	17.34375	73.34375	146.69	2.984125	2.108125	0.483125	0	2.063	0.808752584	76
MF	IW	M2	C1	1-Feb-20	13	17.3125	72.71875	145.44	2.9838125	2.1078125	0.48625	0	2.0595625	0.807705658	77
MF	IW	M2	C1	1-Feb-20	14	17.3125	71.59375	143.19	2.9825625	2.108125	0.489375	0	2.05596875	0.805272408	78
MF	IW	M2	C1	1-Feb-20	15	17.28125	71.21875	142.44	2.9363125	2.1254375	0.489375	0	2.0415	0.804731638	79
MF	IW	M2	C1	1-Feb-20	16	17.28125	71.0625	142.13	2.958875	2.14425	0.489375	0	2.0621875	0.804386275	80
MF	IW	M2	C1	1-Feb-20	17	17.28125	71	142	2.980625	2.13075	0.48625	0	2.0694375	0.804247788	81
MF	IW	M2	C1	1-Feb-20	18	17.28125	70.34375	140.69	2.9850625	2.111	0.489375	0	2.05865625	0.80278174	82
MF	IW	M2	C1	1-Feb-20	19	17.28125	70.3125	140.63	2.98475	2.109375	0.48625	0	2.0608125	0.802711381	83
MF	IW	M2	C1	1-Feb-20	20	17.28125	70.21875	140.44	2.9369375	2.1231875	0.48625	0	2.0438125	0.8025	84
MF	IW	M2	C1	1-Feb-20	21	17.28125	70.21875	140.44	2.944875	2.132125	0.33625	0	2.20225	0.8025	85
MF	IW	M2	C1	1-Feb-20	22	17.28125	70.1875	140.38	2.9043125	2.179625	0.33625	0	2.20571875	0.802429439	86
MF	IW	M2	C1	1-Feb-20	23	17.1875	70.15625	140.31	2.98825	2.11325	0.483125	0	2.067625	0.803220036	87
MF	IW	M2	C1	2-Feb-20	0	17.1875	70.09375	140.19	2.9193125	2.1453125	0.38125	0	2.1510625	0.803079126	88
MF	IW	M2	C1	2-Feb-20	1	17.15625	69.84375	139.69	2.978125	2.103625	0.48	0	2.060875	0.802801724	89
MF	IW	M2	C1	2-Feb-20	2	17.125	69.6875	139.38	2.9480625	2.1359375	0.42875	0	2.11325	0.802735781	90
MF	IW	M2	C1	2-Feb-20	3	16.96875	69.4375	138.88	2.9993125	2.12425	0.42875	0	2.13303125	0.803616637	91
MF	IW	M2	C1	2-Feb-20	4	16.90625	69.40625	138.81	2.9860625	2.111625	0.42875	0	2.12009375	0.804127444	92
MF	IW	M2	C1	2-Feb-20	5	16.8125	69.375	138.75	2.93725	2.1225625	0.42875	0	2.10115625	0.804931109	93
MF	IW	M2	C1	2-Feb-20	6	16.6875	68.875	137.75	2.9416875	2.12675	0.42875	0	2.10546875	0.804967129	94
MF	IW	M2	C1	2-Feb-20	7	16.5	68.65625	137.31	2.956	2.1433125	0.42875	0	2.12090625	0.806238532	95
MF	IW	M2	C1	2-Feb-20	8	16.375	68.25	136.5	2.9774375	2.101125	0.466875	0	2.07240625	0.806499261	96	0.1	99.84375	3870	78.5	3.58	20.44444444
MF	IW	M2	C1	2-Feb-20	9	16.375	68.09375	136.19	2.984125	2.108125	0.470625	0	2.0755	0.806141324	97
MF	IW	M2	C1	2-Feb-20	10	16.28125	68.0625	136.13	2.98125	2.1061875	0.47375	0	2.06996875	0.806965543	98
MF	IW	M2	C1	2-Feb-20	11	16.28125	68.0625	136.13	2.9305625	2.121	0.47375	0	2.05203125	0.806965543	99
MF	IW	M2	C1	2-Feb-20	12	16.28125	67.90625	135.81	2.943625	2.13025	0.47375	0	2.0631875	0.806607275	100
MF	IW	M2	C1	2-Feb-20	13	16.28125	67.90625	135.81	2.9319375	2.103875	0.47375	0	2.04415625	0.806607275	101
MF	IW	M2	C1	2-Feb-20	14	16.28125	67.90625	135.81	2.98	2.105875	0.476875	0	2.0660625	0.806607275	102
MF	IW	M2	C1	2-Feb-20	15	16.1875	67.75	135.5	2.980625	2.1055625	0.476875	0	2.06621875	0.807148176	103
MF	IW	M2	C1	2-Feb-20	16	16.125	67.21875	134.44	2.939125	2.1248125	0.476875	0	2.05509375	0.806524184	104
MF	IW	M2	C1	2-Feb-20	17	16.125	67.21875	134.44	2.94775	2.1353125	0.476875	0	2.06465625	0.806524184	105
MF	IW	M2	C1	2-Feb-20	18	16.125	67.21875	134.44	2.91775	2.139875	0.445	0	2.0838125	0.806524184	106
MF	IW	M2	C1	2-Feb-20	19	16.03125	67.1875	134.38	2.9844375	2.1090625	0.47375	0	2.073	0.80736012	107
MF	IW	M2	C1	2-Feb-20	20	16.03125	67.03125	134.06	2.9838125	2.1078125	0.47375	0	2.0720625	0.806997743	108
MF	IW	M2	C1	2-Feb-20	21	15.34375	66.96875	133.94	2.9385	2.1254375	0.47375	0	2.05821875	0.813591496	109
MF	IW	M2	C1	2-Feb-20	22	15.28125	66.96875	133.94	2.9451875	2.1315	0.47375	0	2.06459375	0.814209726	110
MF	IW	M2	C1	2-Feb-20	23	15.03125	66.625	133.25	2.9764375	2.1048125	0.41	0	2.130625	0.815920398	111
MF	IW	M2	C1	3-Feb-20	0	15.90625	66.375	132.75	2.9838125	2.108125	0.470625	0	2.07534375	0.80668439	112
MF	IW	M2	C1	3-Feb-20	1	15.78125	66.375	132.75	2.9835	2.1096875	0.476875	0	2.06971875	0.807911754	113
MF	IW	M2	C1	3-Feb-20	2	15.28125	66.3125	132.63	2.9381875	2.126375	0.438125	0	2.09415625	0.812715435	114
MF	IW	M2	C1	3-Feb-20	3	15.28125	66.25	132.5	2.9486875	2.1353125	0.438125	0	2.103875	0.812571867	115
MF	IW	M2	C1	3-Feb-20	4	15.34375	66.125	132.25	2.9316875	2.1539375	0.438125	0	2.1046875	0.811660913	116
MF	IW	M2	C1	3-Feb-20	5	15.21875	65.84375	131.69	2.9860625	2.1119375	0.47375	0	2.07525	0.812259059	117
MF	IW	M2	C1	3-Feb-20	6	15.625	65.6625	131.33	2.98575	2.1119375	0.466875	0	2.08196875	0.807781024	118
MF	IW	M2	C2	3-Mar-20	8	63.28125	254.90625	509.81	3.0015	2.326875	0.4789375	28.4875	2.18525	0.801119623	1
MF	IW	M2	C2	3-Mar-20	9	47.1875	233	466	3.09	2.2	0.4174375	11.39375	2.2275625	0.831585992	2	0.38	99.54761905	210	98.09090909	6.3	4.833836858
MF	IW	M2	C2	3-Mar-20	10	47.03125	230.28125	460.56	3.0055625	2.2025	0.4389375	11.775	2.16509375	0.830403426	3
MF	IW	M2	C2	3-Mar-20	11	46.21875	225.5	451	3.0065	2.211875	0.424875	11.6125	2.1843125	0.829902243	4
MF	IW	M2	C2	3-Mar-20	12	45.90625	211.71875	423.44	3.0006875	2.253125	0.41975	11.74375	2.20715625	0.821809801	5
MF	IW	M2	C2	3-Mar-20	13	45.75	207.71875	415.44	3.004125	2.295	0.441125	12.03125	2.2084375	0.819504377	6
MF	IW	M2	C2	3-Mar-20	14	45.59375	192.375	384.75	3.0035	2.281875	0.430625	13.14375	2.2120625	0.808404465	7
MF	IW	M2	C2	3-Mar-20	15	45.4375	190.625	381.25	3.001625	2.269375	0.41275	13.01875	2.22275	0.807519195	8
MF	IW	M2	C2	3-Mar-20	16	45.09375	189	378	3.0013125	2.269375	0.412125	13.08125	2.22321875	0.807368843	9
MF	IW	M2	C2	3-Mar-20	17	44.9375	187.5625	375.13	3.0045	2.298125	0.43125	12.28125	2.2200625	0.80672043	10
MF	IW	M2	C2	3-Mar-20	18	44.9375	175.5625	351.13	3.005625	1.3225	0.4515	12.6625	1.7125625	0.796201814	11
MF	IW	M2	C2	3-Mar-20	19	44.78125	173.5	347	3.005125	2.310625	0.42425	12.63125	2.233625	0.794846099	12
MF	IW	M2	C2	3-Mar-20	20	44.78125	171.75	343.5	3.002875	2.288125	0.405125	12.73125	2.240375	0.79318805	13
MF	IW	M2	C2	3-Mar-20	21	44.65625	170.625	341.25	3.0038125	2.291875	0.4044375	13.78125	2.24340625	0.792567862	14
MF	IW	M2	C2	3-Mar-20	22	44.46875	164.375	328.75	3.0054375	2.3075	0.412125	14.7375	2.24434375	0.787071674	15
MF	IW	M2	C2	3-Mar-20	23	44.3125	159.75	319.5	3.0060625	2.32375	0.4159375	14.54375	2.24896875	0.782848392	16
MF	IW	M2	C2	4-Mar-20	0	43.5	157.96875	315.94	3.004125	2.291875	0.498375	14.31875	2.149625	0.784085621	17
MF	IW	M2	C2	4-Mar-20	1	43.1875	152.875	305.75	3.0079375	2.326875	0.415625	14.31875	2.25178125	0.779725853	18
MF	IW	M2	C2	4-Mar-20	2	41.78125	151.09375	302.19	3.0079375	2.326875	0.41625	14.2875	2.25115625	0.783376539	19
MF	IW	M2	C2	4-Mar-20	3	40.46875	150.9375	301.88	3.0066875	2.31375	0.40925	14.66875	2.25096875	0.788571429	20
MF	IW	M2	C2	4-Mar-20	4	39.6875	149.34375	298.69	3.0066875	2.31375	0.40925	15.725	2.25096875	0.790047942	21
MF	IW	M2	C2	4-Mar-20	5	26.71875	145.96875	291.94	3.0073125	2.32375	0.405125	14.70625	2.26040625	0.845276873	22
MF	IW	M2	C2	4-Mar-20	6	39.6875	145.1875	290.38	3.0073125	2.326875	0.402875	14.95625	2.26421875	0.785327924	23
MF	IW	M2	C2	4-Mar-20	7	37.59375	145.03125	290.06	3.00475	2.1	0.4696875	15.18125	2.0826875	0.794147844	24	0.35	99.58333333	88	99.2	3.61	45.46827795
MF	IW	M2	C2	4-Mar-20	8	37.4375	144.53125	289.06	3.007625	2.33	0.400625	14.83125	2.2681875	0.794264125	25
MF	IW	M2	C2	4-Mar-20	9	37.4375	144.0625	288.13	3.0073125	2.33625	0.492	14.76875	2.17978125	0.793732782	26
MF	IW	M2	C2	4-Mar-20	10	36.96875	144.0625	288.13	3.00925	2.34875	0.4089375	14.8625	2.2700625	0.79578802	27
MF	IW	M2	C2	4-Mar-20	11	36.96875	143.90625	287.81	3.00925	2.355625	0.499375	14.70625	2.1830625	0.79561161	28
MF	IW	M2	C2	4-Mar-20	12	36.96875	141.8125	283.63	3.0089375	2.3425	0.405125	14.7375	2.27059375	0.793217969	29
MF	IW	M2	C2	4-Mar-20	13	36.8125	141.5	283	3.0089375	2.339375	0.4044375	14.575	2.26971875	0.793550648	30
MF	IW	M2	C2	4-Mar-20	14	36.65625	140.21875	280.44	3.0101875	2.345625	0.404125	14.3875	2.27378125	0.792756184	31
MF	IW	M2	C2	4-Mar-20	15	36.34375	136.0625	272.13	3.007625	2.33	0.45375	15.24375	2.2150625	0.789197027	32
MF	IW	M2	C2	4-Mar-20	16	36.15625	134.15625	268.31	3.0073125	2.32	0.448625	15.88125	2.21503125	0.787706422	33
MF	IW	M2	C2	4-Mar-20	17	36.15625	132.21875	264.44	3.008625	2.3425	0.44925	14.0375	2.2263125	0.785263549	34
MF	IW	M2	C2	4-Mar-20	18	36.15625	131.59375	263.19	3.0089375	2.333125	0.489375	13.5875	2.18165625	0.784463487	35
MF	IW	M2	C2	4-Mar-20	19	36	128.375	256.75	3.0089375	2.345625	0.476875	13.55625	2.20040625	0.780988593	36
MF	IW	M2	C2	4-Mar-20	20	36	127.75	255.5	3.0108125	2.361875	0.49875	12.125	2.18759375	0.780152672	37
MF	IW	M2	C2	4-Mar-20	21	36	126.3125	252.63	3.009875	2.351875	0.441875	0	2.239	0.778205622	38
MF	IW	M2	C2	4-Mar-20	22	35.84375	123.28125	246.56	3.0108125	2.351875	0.448125	0	2.23321875	0.774744698	39
MF	IW	M2	C2	4-Mar-20	23	35.53125	120.875	241.75	3.0101875	2.339375	0.448125	0	2.22665625	0.772827173	40
MF	IW	M2	C2	5-Mar-20	0	35.53125	116.21875	232.44	3.0108125	2.368125	0.46375	0	2.22571875	0.765856672	41
MF	IW	M2	C2	5-Mar-20	1	35.21875	114.15625	228.31	3.011125	2.35875	0.42875	0	2.2561875	0.764225941	42
MF	IW	M2	C2	5-Mar-20	2	33.78125	111.75	223.5	3.0114375	2.365	0.435	0	2.25321875	0.767876315	43
MF	IW	M2	C2	5-Mar-20	3	33.78125	110	220	3.0124375	2.361875	0.435	0	2.25215625	0.765051076	44
MF	IW	M2	C2	5-Mar-20	4	33.125	105.34375	210.69	3.01275	2.374375	0.445	0	2.2485625	0.760776348	45
MF	IW	M2	C2	5-Mar-20	5	22.90625	103.28125	206.56	3.0189375	2.34625	0.42625	0	2.25634375	0.818474492	46
MF	IW	M2	C2	5-Mar-20	6	22.40625	101.34375	202.69	3.0124375	2.365	0.431875	0	2.25684375	0.818939394	47
MF	IW	M2	C2	5-Mar-20	7	22.25	101.03125	202.06	3.01175	2.35875	0.438125	0	2.247125	0.819518378	48	0.61	99.27380952	130	98.81818182	3.38	48.94259819
MF	IW	M2	C2	5-Mar-20	8	21.125	98.46875	196.94	3.013375	2.39375	0.445	0	2.2585625	0.823360334	49
MF	IW	M2	C2	5-Mar-20	9	20.8125	98.15625	196.31	3.0124375	2.3775	0.454375	0	2.24059375	0.825059102	50
MF	IW	M2	C2	5-Mar-20	10	20.5	98.15625	196.31	3.011125	2.361875	0.45125	0	2.23525	0.827232025	51
MF	IW	M2	C2	5-Mar-20	11	20.5	97.03125	194.06	3.0124375	2.3775	0.45125	0	2.24371875	0.825578304	52
MF	IW	M2	C2	5-Mar-20	12	20.34375	94.9375	189.88	3.0124375	2.374375	0.460625	0	2.23278125	0.823529412	53
MF	IW	M2	C2	5-Mar-20	13	20.1875	93.34375	186.69	3.0130625	2.374375	0.46375	0	2.22996875	0.822185522	54
MF	IW	M2	C2	5-Mar-20	14	20.03125	92.40625	184.81	3.0114375	2.35875	0.460625	0	2.22446875	0.82184547	55
MF	IW	M2	C2	5-Mar-20	15	20.03125	90.78125	181.56	3.0124375	2.355625	0.46375	0	2.22028125	0.819232939	56
MF	IW	M2	C2	5-Mar-20	16	19.875	85.5	171	3.0114375	2.365	0.470625	0	2.21759375	0.8113879	57
MF	IW	M2	C2	5-Mar-20	17	19.6875	83.59375	167.19	3.012125	2.3775	0.470625	0	2.2241875	0.809379728	58
MF	IW	M2	C2	5-Mar-20	18	-0.125	-0.0625	-0.13	3.096625	0.079375	2.50875	0	-0.92075	0.333333333	59
MF	IW	M2	C2	5-Mar-20	19	19.53125	82	164	3.0124375	2.365	0.460625	0	2.22809375	0.807633118	60
MF	IW	M2	C2	5-Mar-20	20	19.53125	81.1875	162.38	3.0124375	2.374375	0.460625	0	2.23278125	0.806081291	61
MF	IW	M2	C2	5-Mar-20	21	19.0625	80.28125	160.56	3.0124375	2.3875	0.46375	0	2.23621875	0.80811576	62
MF	IW	M2	C2	5-Mar-20	22	18.90625	79.90625	159.81	3.014	2.396875	0.4575	0	2.2479375	0.808665402	63
MF	IW	M2	C2	5-Mar-20	23	18.75	79.798	159.6	3.01275	2.361875	0.46375	0	2.2235625	0.809737387	64
MF	IW	M2	C2	6-Mar-20	0	18.09375	79.456	158.91	3.0124375	2.365	0.46375	0	2.22496875	0.81451772	65
MF	IW	M2	C2	6-Mar-20	1	17.9375	78.3125	156.63	3.01275	2.37125	0.466875	0	2.225125	0.813636364	66
MF	IW	M2	C2	6-Mar-20	2	17.78125	76.5625	153.13	3.014	2.380625	0.46375	0	2.2335625	0.811526996	67
MF	IW	M2	C2	6-Mar-20	3	17.3125	75.125	150.25	3.01275	2.3775	0.46375	0	2.231375	0.812711291	68
MF	IW	M2	C2	6-Mar-20	4	17.15625	74.96875	149.94	3.014	2.37125	0.466875	0	2.22575	0.813772049	69
MF	IW	M2	C2	6-Mar-20	5	17.96875	74.15625	148.31	3.0143125	2.380625	0.466875	0	2.23059375	0.80495251	70
MF	IW	M2	C2	6-Mar-20	6	17.8125	73.53125	147.06	3.0143125	2.380625	0.466875	0	2.23059375	0.804994868	71
MF	IW	M2	C2	6-Mar-20	7	17.75	71.90625	143.81	3.0156875	1.71125	0.4	0	1.96346875	0.80202161	72	0.85	98.98809524	170	98.45454545	3.35	49.39577039
MF	IW	M2	C2	6-Mar-20	8	17.46875	71.28125	142.56	3.01275	2.35875	0.470625	0	2.215125	0.803169014	73
MF	IW	M2	C2	6-Mar-20	9	16	71.28125	142.56	3.0136875	2.380625	0.454375	0	2.24278125	0.816684569	74
MF	IW	M2	C2	6-Mar-20	10	17.5	70.96875	141.94	3.0143125	2.38375	0.46375	0	2.23528125	0.802190039	75
MF	IW	M2	C2	6-Mar-20	11	16.875	70.625	141.25	3.014625	2.396875	0.460625	0	2.245125	0.807142857	76
MF	IW	M2	C2	6-Mar-20	12	16.875	70.625	141.25	3.012125	2.355625	0.470625	0	2.21325	0.807142857	77
MF	IW	M2	C2	6-Mar-20	13	16.875	70.3125	140.63	3.0130625	2.374375	0.470625	0	2.22309375	0.806451613	78
MF	IW	M2	C2	6-Mar-20	14	16.875	70	140	3.0143125	2.3775	0.48	0	2.21590625	0.805755396	79
MF	IW	M2	C2	6-Mar-20	15	16.71875	69.03125	138.06	3.01525	2.396875	0.48	0	2.2260625	0.805029155	80
MF	IW	M2	C2	6-Mar-20	16	16.71875	68.875	137.75	3.013375	2.3775	0.483125	0	2.2123125	0.804673238	81
MF	IW	M2	C2	6-Mar-20	17	16.71875	68.71875	137.44	3.014	2.368125	0.476875	0	2.2141875	0.80431602	82
MF	IW	M2	C2	6-Mar-20	18	16.53125	68.71875	137.44	3.0149375	2.39375	0.476875	0	2.22746875	0.806085044	83
MF	IW	M2	C2	6-Mar-20	19	16.375	68.5625	137.13	3.01525	2.3875	0.483125	0	2.21825	0.807211185	84
MF	IW	M2	C2	6-Mar-20	20	16.21875	68.5625	137.13	3.0155625	2.4	0.470625	0	2.23715625	0.808698857	85
MF	IW	M2	C2	6-Mar-20	21	16.0625	68.40625	136.81	3.014625	2.3775	0.47375	0	2.2223125	0.809840917	86
MF	IW	M2	C2	6-Mar-20	22	15.0625	68.25	136.5	3.014	2.38375	0.47375	0	2.225125	0.819204801	87
MF	IW	M2	C2	6-Mar-20	23	15.75	68.25	136.5	3.014625	2.390625	0.47375	0	2.228875	0.8125	88
MF	IW	M2	C2	7-Mar-20	0	15.59375	68.09375	136.19	3.0165625	2.403125	0.466875	0	2.24296875	0.813666916	89
MF	IW	M2	C2	7-Mar-20	1	15.4375	68.09375	136.19	3.014	2.374375	0.470625	0	2.2235625	0.815188926	90
MF	IW	M2	C2	7-Mar-20	2	15.28125	68.09375	136.19	3.01525	2.3875	0.470625	0	2.23075	0.816716642	91
MF	IW	M2	C2	7-Mar-20	3	15.09375	67.75	135.5	3.01525	2.396875	0.47375	0	2.2323125	0.817804602	92
MF	IW	M2	C2	7-Mar-20	4	15.78125	67.75	135.5	3.0155625	2.38375	0.466875	0	2.23278125	0.8110737	93
MF	IW	M2	C2	7-Mar-20	5	15.625	67.75	135.5	3.01	2.380625	0.470625	0	2.2246875	0.812593703	94
MF	IW	M2	C2	7-Mar-20	6	15.625	67.59375	135.19	3.0149375	2.3875	0.46375	0	2.23746875	0.812241833	95
MF	IW	M2	C2	7-Mar-20	7	15.46875	67.59375	135.19	3.01525	2.38375	0.46375	0	2.23575	0.813769752	96	1.1	98.69047619	110	99	3.21	51.51057402
MF	IW	M2	C2	7-Mar-20	8	15.3125	67.28125	134.56	3.01625	2.390625	0.46375	0	2.2396875	0.814604616	97
MF	IW	M2	C2	7-Mar-20	9	15.3125	67.28125	134.56	3.0165625	2.40625	0.4575	0	2.25390625	0.814604616	98
MF	IW	M2	C2	7-Mar-20	10	15.3125	66.96875	133.94	3.0155625	2.38375	0.46375	0	2.23590625	0.813900494	99
MF	IW	M2	C2	7-Mar-20	11	15.15625	66.96875	133.94	3.0155625	2.4	0.46375	0	2.24403125	0.815449011	100
MF	IW	M2	C2	7-Mar-20	12	15.15625	66.96875	133.94	3.0159375	2.3875	0.466875	0	2.23484375	0.815449011	101
MF	IW	M2	C2	7-Mar-20	13	15.09375	66.15625	132.31	3.0171875	2.40625	0.460625	0	2.25109375	0.814230769	102
MF	IW	M2	C2	7-Mar-20	14	15.09375	65.84375	131.69	3.0149375	2.3775	0.460625	0	2.23559375	0.813513514	103
MF	IW	M2	C2	7-Mar-20	15	14.8125	65.84375	131.69	3.0159375	2.3875	0.46375	0	2.23796875	0.816350252	104
MF	IW	M2	C2	7-Mar-20	16	14.65625	65.6875	131.38	3.0159375	2.3875	0.460625	0	2.24109375	0.817580708	105
MF	IW	M2	C2	7-Mar-20	17	14.65625	64.875	129.75	3.0165625	2.39375	0.466875	0	2.23828125	0.815717092	106
MF	IW	M2	C2	7-Mar-20	18	14.5	64.875	129.75	3.0214375	2.38	0.464375	0	2.23634375	0.817322835	107
MF	IW	M2	C2	7-Mar-20	19	14.5	64.71875	129.44	3.01525	2.3875	0.46375	0	2.237625	0.816962525	108
MF	IW	M2	C2	7-Mar-20	20	14.5	64.25	128.5	3.0155625	2.39375	0.460625	0	2.24403125	0.815873016	109
MF	IW	M2	C2	7-Mar-20	21	14.5	63.90625	127.81	3.0149375	2.390625	0.466875	0	2.23590625	0.815065763	110
MF	IW	M2	C2	7-Mar-20	22	14.5	63.59375	127.19	3.016875	2.4	0.454375	0	2.2540625	0.81432573	111
MF	IW	M2	C2	7-Mar-20	23	14.34375	63.59375	127.19	3.014625	2.38375	0.466875	0	2.2323125	0.8159583	112
MF	IW	M2	C2	8-Mar-20	0	14.34375	63.28125	126.56	3.01525	2.390625	0.470625	0	2.2323125	0.815217391	113
MF	IW	M2	C2	8-Mar-20	1	14.1875	63.125	126.25	3.01525	2.3875	0.47375	0	2.227625	0.816491512	114
MF	IW	M2	C2	8-Mar-20	2	13.875	63.125	126.25	3.01625	2.396875	0.470625	0	2.2359375	0.819805195	115
MF	IW	M2	C2	8-Mar-20	3	13.875	62.96875	125.94	3.01525	2.3875	0.470625	0	2.23075	0.819438796	116
MF	IW	M2	C2	8-Mar-20	4	13.71875	62.46875	124.94	3.0155625	2.380625	0.470625	0	2.22746875	0.819934372	117
MF	IW	M2	C2	8-Mar-20	5	13.71875	61.53125	123.06	3.01525	2.380625	0.470625	0	2.2273125	0.81769103	118
MF	IW	M2	C2	8-Mar-20	6	13.5625	61.1875	122.38	3.0171875	2.39375	0.47375	0	2.23171875	0.818561873	119
MF	IW	M2	C2	8-Mar-20	7	13.375	60.875	121.75	3.003125	1.29375	0.365	0	1.7834375	0.81986532	120	1.4	98.33333333	86	99.21818182	3.18	51.96374622
MF	IW	M2	C2	8-Mar-20	8	13.375	60.71875	121.44	3.0149375	2.380625	0.47375	0	2.22403125	0.819485449	121
MF	IW	M2	C2	8-Mar-20	9	13.375	59.90625	119.81	3.0155625	2.390625	0.476875	0	2.22621875	0.817484009	122
MF	IW	M2	C2	8-Mar-20	10	13.1875	59.75	119.5	3.01625	2.38375	0.476875	0	2.223125	0.819194516	123
MF	IW	M2	C2	8-Mar-20	11	13.1875	59.59375	119.19	3.0165625	2.396875	0.47375	0	2.23296875	0.818806355	124
MF	IW	M2	C2	8-Mar-20	12	13.03125	59.28125	118.56	3.0143125	2.368125	0.489375	0	2.20184375	0.819792567	125
MF	IW	M2	C2	8-Mar-20	13	12.9375	58.96875	117.94	3.014	2.38375	0.489375	0	2.2095	0.820078227	126
MF	IW	M2	C2	8-Mar-20	14	12.90625	58.8125	117.63	3.0143125	2.374375	0.495625	0	2.19871875	0.820043573	127
MF	IW	M2	C2	8-Mar-20	15	12.75	58.46875	116.94	3.0149375	2.38375	0.49875	0	2.20059375	0.820974111	128
MF	IW	M2	C2	8-Mar-20	16	12.75	58	116	3.014625	2.374375	0.495625	0	2.198875	0.819787986	129
MF	IW	M2	C2	8-Mar-20	17	12.75	57.6875	115.38	3.01525	2.390625	0.489375	0	2.2135625	0.818988465	130
MF	IW	M2	C2	8-Mar-20	18	12.625	57.6875	115.38	3.0149375	2.390625	0.489375	0	2.21340625	0.820444444	131
MF	IW	M2	C2	8-Mar-20	19	12.59375	57.375	114.75	3.0155625	2.38375	0.483125	0	2.21653125	0.820008933	132
MF	IW	M2	C2	8-Mar-20	20	12.4375	57.1875	114.38	3.094	2.2025	0.45125	0	2.197	0.821364452	133
MF	IW	M2	C2	8-Mar-20	21	12.375	57.09375	114.19	3.0159375	2.3875	0.476875	0	2.22484375	0.821862348	134
MF	IW	M2	C2	8-Mar-20	22	12.28125	57.03125	114.06	3.014625	2.38375	0.476875	0	2.2223125	0.822813345	135
MF	IW	M2	C2	8-Mar-20	23	12.28125	56.875	113.75	3.0159375	2.4	0.476875	0	2.23109375	0.822413014	136
MF	IW	M2	C2	9-Mar-20	0	12.21875	56.875	113.75	3.0159375	2.403125	0.466875	0	2.24265625	0.823156943	137
MF	IW	M2	C2	9-Mar-20	1	12.15625	56.71875	113.44	3.01525	2.39375	0.47375	0	2.23075	0.823502722	138
MF	IW	M2	C2	9-Mar-20	2	12.09375	56.5625	113.13	3.0155625	2.3875	0.470625	0	2.23090625	0.823850706	139
MF	IW	M2	C2	9-Mar-20	3	10.9375	56.5625	113.13	3.0165625	2.39375	0.47375	0	2.23140625	0.837962963	140
MF	IW	M2	C2	9-Mar-20	4	10.21875	56.09375	112.19	3.0165625	2.390625	0.476875	0	2.22671875	0.845900094	141
MF	IW	M2	C2	9-Mar-20	5	10.15625	55.59375	111.19	3.01625	2.38375	0.466875	0	2.233125	0.845532319	142
MF	IW	M2	C2	9-Mar-20	6	10.0625	55.59375	111.19	3.0155625	2.38375	0.47375	0	2.22590625	0.846739648	143
MF	IW	M2	C2	9-Mar-20	7	10.03125	48.5625	97.13	3.01525	2.3875	0.47375	0	2.227625	0.8288	144	1.7	97.97619048	62	99.43636364	3.07	53.62537764
MF	IW	M2	C2	9-Mar-20	8	10.03125	42.40625	84.81	3.013375	2.34875	0.445	0	2.2360625	0.808700834	145
MF	IW	M3	C1	4-Feb-20	8	33.09375	151.09375	119.92	3.454375	2.426875	0.546875	14.6375	2.39375	0.820325755	1
MF	IW	M3	C1	4-Feb-20	9	31.71875	137.5	109.13	3.50875	2.611875	0.575625	14.7375	2.4846875	0.81255771	2	0.1	99.89130435	5600	56.92307692	3.08	15.38461538
MF	IW	M3	C1	4-Feb-20	10	26.84375	128.875	102.28	3.518125	2.62125	0.575625	15.2125	2.4940625	0.827613887	3
MF	IW	M3	C1	4-Feb-20	11	26.21875	122	96.83	3.53375	2.640625	0.57125	15.3375	2.5159375	0.823107738	4
MF	IW	M3	C1	4-Feb-20	12	24.78125	114.625	90.97	3.540625	2.636875	0.569375	15.11875	2.519375	0.822237167	5
MF	IW	M3	C1	4-Feb-20	13	24.4375	112.5625	89.34	3.540625	2.646875	0.5725	15.01875	2.52125	0.821624088	6
MF	IW	M3	C1	4-Feb-20	14	21.71875	109.5	86.9	3.540625	2.64375	0.5725	15.2125	2.5196875	0.834484401	7
MF	IW	M3	C1	4-Feb-20	15	23.5	106.3125	84.38	3.5375	2.636875	0.581875	15.5625	2.5053125	0.818969668	8
MF	IW	M3	C1	4-Feb-20	16	23.5543	103.53125	82.17	3.515625	2.623125	0.57375	14.76875	2.495625	0.814657921	9
MF	IW	M3	C1	4-Feb-20	17	23.9375	102.625	81.45	3.553125	2.65	0.55625	14.83125	2.5453125	0.810864198	10
MF	IW	M3	C1	4-Feb-20	18	23.5	100.40625	79.69	3.559375	2.65	0.56625	15.2125	2.5384375	0.810340479	11
MF	IW	M3	C1	4-Feb-20	19	23.9375	98.15625	77.9	3.546875	2.653125	0.56625	15.4375	2.53375	0.803941643	12
MF	IW	M3	C1	4-Feb-20	20	20.21875	97.34375	77.26	3.553125	2.65625	0.563125	15.65625	2.5415625	0.828017012	13
MF	IW	M3	C1	4-Feb-20	21	24.28125	94.15625	74.73	3.5625	2.659375	0.55625	15.7875	2.5546875	0.794986807	14
MF	IW	M3	C1	4-Feb-20	22	21.40625	92.21875	73.19	3.55625	2.6625	0.55625	16.00625	2.553125	0.811606161	15
MF	IW	M3	C1	4-Feb-20	23	23.8125	88.71875	70.41	3.546875	2.65	0.5725	15.94375	2.5259375	0.788392113	16
MF	IW	M3	C1	5-Feb-20	0	23.03125	88.5625	70.29	3.5625	2.6625	0.563125	15.59375	2.549375	0.793615234	17
MF	IW	M3	C1	5-Feb-20	1	21.75	86.96875	69.02	3.565625	2.6625	0.569375	15.11875	2.5446875	0.799942512	18
MF	IW	M3	C1	5-Feb-20	2	19.1875	86.46875	68.63	3.559375	2.6725	0.56625	14.83125	2.5496875	0.818396924	19
MF	IW	M3	C1	5-Feb-20	3	22.0625	85.6875	68.01	3.5625	2.65625	0.569375	15.88125	2.54	0.795243619	20
MF	IW	M3	C1	5-Feb-20	4	21.40625	82.96875	65.85	3.5625	2.6625	0.569375	16.2	2.543125	0.79491018	21
MF	IW	M3	C1	5-Feb-20	5	19.53125	81.4375	64.63	3.549375	2.648125	0.530625	15.24375	2.568125	0.806561436	22
MF	IW	M3	C1	5-Feb-20	6	19.8125	80.71875	64.06	3.56875	2.665625	0.5725	14.83125	2.5446875	0.802921977	23
MF	IW	M3	C1	5-Feb-20	7	19.09375	80.0625	63.54	3.5625	2.659375	0.569375	14.41875	2.5415625	0.807437756	24	0.1	99.89130435	8000	38.46153846	2.98	18.13186813
MF	IW	M3	C1	5-Feb-20	8	19.0625	78.96875	62.67	3.565625	2.66875	0.56625	14.225	2.5509375	0.805546701	25
MF	IW	M3	C1	5-Feb-20	9	19.09375	78.15625	62.03	3.57875	2.66875	0.54375	15.88125	2.58	0.803663239	26
MF	IW	M3	C1	5-Feb-20	10	19.8125	76.5625	60.76	3.5625	2.665625	0.559375	16.64375	2.5546875	0.794422827	27
MF	IW	M3	C1	5-Feb-20	11	19.75	76.875	61.01	3.5625	2.659375	0.559375	15.625	2.5515625	0.795601552	28
MF	IW	M3	C1	5-Feb-20	12	19.53125	76.25	60.52	3.56875	2.6725	0.559375	15.53125	2.56125	0.796084829	29
MF	IW	M3	C1	5-Feb-20	13	19.5	76.40625	60.64	3.575625	2.675625	0.55	15.88125	2.575625	0.796676442	30
MF	IW	M3	C1	5-Feb-20	14	19.9375	74.8125	59.38	3.571875	2.665625	0.55625	16.0375	2.5625	0.789577836	31
MF	IW	M3	C1	5-Feb-20	15	19.1875	74.46875	59.1	3.57875	2.681875	0.559375	15.30625	2.5709375	0.795128462	32
MF	IW	M3	C1	5-Feb-20	16	19.3125	73.1875	58.09	3.57875	2.6725	0.559375	13.65	2.56625	0.791216216	33
MF	IW	M3	C1	5-Feb-20	17	19.65625	73.34375	58.21	3.57875	2.66875	0.55625	14.0375	2.5675	0.788642473	34
MF	IW	M3	C1	5-Feb-20	18	19.8125	74	58.73	3.56875	2.66875	0.553125	13.36875	2.565625	0.788807462	35
MF	IW	M3	C1	5-Feb-20	19	18.3125	73.34375	58.21	3.575625	2.675625	0.563125	0	2.5625	0.800204569	36
MF	IW	M3	C1	5-Feb-20	20	15.9375	71.75	56.94	3.575625	2.6725	0.563125	0	2.5609375	0.818246614	37
MF	IW	M3	C1	5-Feb-20	21	15.9375	71.75	56.94	3.581875	2.67875	0.563125	0	2.5671875	0.818246614	38
MF	IW	M3	C1	5-Feb-20	22	16.1796875	72.71875	57.71	3.581875	2.681875	0.540625	0	2.59125	0.817998067	39
MF	IW	M3	C1	5-Feb-20	23	15.6171875	70.46875	55.93	3.575625	2.67875	0.559375	0	2.5678125	0.818586079	40
MF	IW	M3	C1	6-Feb-20	0	15.8203125	71.28125	56.57	3.571875	2.66875	0.559375	0	2.5609375	0.81836936	41
MF	IW	M3	C1	6-Feb-20	1	15.7421875	70.96875	56.32	3.57875	2.67875	0.559375	0	2.569375	0.818452113	42
MF	IW	M3	C1	6-Feb-20	2	15.78125	71.125	56.45	3.581875	2.681875	0.559375	0	2.5725	0.818410644	43
MF	IW	M3	C1	6-Feb-20	3	16.7501	71.0004	56.35	3.525625	2.68004	0.5583625	0	2.54447	0.809116757	44
MF	IW	M3	C1	6-Feb-20	4	16.703125	70.8125	56.2	3.57875	2.675625	0.559375	0	2.5678125	0.809141225	45
MF	IW	M3	C1	6-Feb-20	5	16.5390625	70.15625	55.68	3.571875	2.6725	0.55625	0	2.5659375	0.809227719	46
MF	IW	M3	C1	6-Feb-20	6	16.3828125	69.53125	55.18	3.581875	2.66875	0.559375	0	2.5659375	0.80931163	47
MF	IW	M3	C1	6-Feb-20	7	16.8203125	71.28125	56.57	3.588125	2.67875	0.534375	0	2.5990625	0.809080429	48	0.1	99.89130435			3.22	11.53846154
MF	IW	M3	C1	6-Feb-20	8	16.5390625	70.15625	55.68	3.57875	2.6725	0.559375	0	2.56625	0.809227719	49
MF	IW	M3	C1	6-Feb-20	9	16.421875	69.6875	55.31	3.571875	2.675625	0.563125	0	2.560625	0.80929051	50
MF	IW	M3	C1	6-Feb-20	10	16.8984375	71.59375	56.82	3.588125	2.67875	0.559375	0	2.5740625	0.809040346	51
MF	IW	M3	C1	6-Feb-20	11	16.8984375	71.59375	56.82	3.575625	2.6725	0.5375	0	2.5865625	0.809040346	52
MF	IW	M3	C1	6-Feb-20	12	16.7421875	70.96875	56.32	3.581875	2.67875	0.55625	0	2.5740625	0.809120869	53
MF	IW	M3	C1	6-Feb-20	13	16.859375	71.4375	56.7	3.588125	2.675625	0.55625	0	2.575625	0.809060343	54
MF	IW	M3	C1	6-Feb-20	14	16.78125	71.125	56.45	3.559375	2.659375	0.55625	0	2.553125	0.809100604	55
MF	IW	M3	C1	6-Feb-20	15	16.8984375	71.59375	56.82	3.57875	2.6725	0.55625	0	2.569375	0.809040346	56
MF	IW	M3	C1	6-Feb-20	16	16.5546875	70.21875	55.73	3.58755	2.608125	0.483125	0	2.6147125	0.809219411	57
MF	IW	M3	C1	6-Feb-20	17	16.6171875	70.46875	55.93	3.56875	2.6625	0.563125	0	2.5525	0.809186328	58
MF	IW	M3	C1	6-Feb-20	18	16.859375	71.4375	56.7	3.57875	2.675625	0.55625	0	2.5709375	0.809060343	59
MF	IW	M3	C1	6-Feb-20	19	16.9375	71.75	56.94	3.575625	2.67875	0.55625	0	2.5709375	0.809020437	60
MF	IW	M3	C1	6-Feb-20	20	16.8984375	71.59375	56.82	3.581875	2.675625	0.5375	0	2.59125	0.809040346	61
MF	IW	M3	C1	6-Feb-20	21	16.65625	70.625	56.05	3.59125	2.681875	0.559375	0	2.5771875	0.809165772	62
MF	IW	M3	C1	6-Feb-20	22	16.8203125	71.28125	56.57	3.575625	2.66875	0.55625	0	2.5659375	0.809080429	63
MF	IW	M3	C1	6-Feb-20	23	16.8984375	71.59375	56.82	3.575625	2.6725	0.55625	0	2.5678125	0.809040346	64
MF	IW	M3	C1	7-Feb-20	0	16.9765625	71.90625	57.07	3.57875	2.675625	0.540625	0	2.5865625	0.809000615	65
MF	IW	M3	C1	7-Feb-20	1	16.9765625	71.90625	57.07	3.575625	2.6725	0.553125	0	2.5709375	0.809000615	66
MF	IW	M3	C1	7-Feb-20	2	16.8203125	71.28125	56.57	3.565625	2.665625	0.563125	0	2.5525	0.809080429	67
MF	IW	M3	C1	7-Feb-20	3	16.7421875	70.96875	56.32	3.57875	2.681875	0.559375	0	2.5709375	0.809120869	68
MF	IW	M3	C1	7-Feb-20	4	17.015625	72.0625	57.19	3.57875	2.67875	0.55625	0	2.5725	0.808980881	69
MF	IW	M3	C1	7-Feb-20	5	16.8515625	71.40625	56.67	2.609375	2.6721875	0.48625	0	2.15453125	0.809064353	70
MF	IW	M3	C1	7-Feb-20	6	16.859375	71.4375	56.7	3.575625	2.66875	0.559375	0	2.5628125	0.809060343	71
MF	IW	M3	C1	7-Feb-20	7	16.7421875	70.96875	56.32	3.56875	2.6725	0.553125	0	2.5675	0.809120869	72	0.1	99.89130435	7600	41.53846154	2.91	20.05494505
MF	IW	M3	C1	7-Feb-20	8	16.78125	71.125	56.45	3.575625	2.681875	0.559375	0	2.569375	0.809100604	73
MF	IW	M3	C1	7-Feb-20	9	16.8984375	71.59375	56.82	3.57875	2.67875	0.5375	0	2.59125	0.809040346	74
MF	IW	M3	C1	7-Feb-20	10	16.859375	71.4375	56.7	3.575625	2.6725	0.559375	0	2.5646875	0.809060343	75
MF	IW	M3	C1	7-Feb-20	11	16.4609375	69.84375	55.43	3.57875	2.675625	0.559375	0	2.5678125	0.809269485	76
MF	IW	M3	C1	7-Feb-20	12	16.78125	71.125	56.45	3.57875	2.66875	0.559375	0	2.564375	0.809100604	77
MF	IW	M3	C1	7-Feb-20	13	16.78125	71.125	56.45	3.581875	2.67875	0.55	0	2.5803125	0.809100604	78
MF	IW	M3	C1	7-Feb-20	14	16.7421875	70.96875	56.32	3.575625	2.675625	0.553125	0	2.5725	0.809120869	79
MF	IW	M3	C1	7-Feb-20	15	16.859375	71.4375	56.7	3.585	2.66875	0.55625	0	2.570625	0.809060343	80
MF	IW	M3	C1	7-Feb-20	16	16.703125	70.8125	56.2	3.575625	2.6725	0.553125	0	2.5709375	0.809141225	81
MF	IW	M3	C1	7-Feb-20	17	16.703125	70.8125	56.2	3.581875	2.675625	0.559375	0	2.569375	0.809141225	82
MF	IW	M3	C1	7-Feb-20	18	17.015625	72.0625	57.19	3.571875	2.67875	0.5375	0	2.5878125	0.808980881	83
MF	IW	M3	C1	7-Feb-20	19	16.5	70	55.56	3.571875	2.67875	0.559375	0	2.5659375	0.809248555	84
MF	IW	M3	C1	7-Feb-20	20	16.6171875	70.46875	55.93	3.571875	2.66875	0.559375	0	2.5609375	0.809186328	85
MF	IW	M3	C1	7-Feb-20	21	16.3359375	69.34375	55.03	3.575625	2.6725	0.559375	0	2.5646875	0.809337102	86
MF	IW	M3	C1	7-Feb-20	22	16.4609375	69.84375	55.43	3.585	2.67875	0.540625	0	2.59125	0.809269485	87
MF	IW	M3	C1	7-Feb-20	23	16.296875	69.1875	54.91	3.585	2.67875	0.55625	0	2.575625	0.809358435	88
MF	IW	M3	C1	8-Feb-20	0	16.296875	69.1875	54.91	3.581875	2.681875	0.559375	0	2.5725	0.809358435	89
MF	IW	M3	C1	8-Feb-20	1	16.0625	68.25	54.17	3.581875	2.681875	0.553125	0	2.57875	0.80948851	90
MF	IW	M3	C1	8-Feb-20	2	16.140625	68.5625	54.41	3.581875	2.685	0.54375	0	2.5896875	0.809444752	91
MF	IW	M3	C1	8-Feb-20	3	8.6640625	38.65625	30.68	1.75125	2.651	3.546875	0	-1.34575	0.816906059	92
MF	IW	M3	C1	8-Feb-20	4	16.296875	69.1875	54.91	3.585	2.688125	0.518125	0	2.6184375	0.809358435	93
MF	IW	M3	C1	8-Feb-20	5	15.9375	67.75	53.77	3.57875	2.681875	0.5275	0	2.6028125	0.809559373	94
MF	IW	M3	C1	8-Feb-20	6	15.703125	66.8125	53.03	3.585	2.681875	0.5275	0	2.6059375	0.809695133	95
MF	IW	M3	C1	8-Feb-20	7	16.296875	69.1875	54.91	3.59125	2.681875	0.52125	0	2.6153125	0.809358435	96	0.1	99.89130435	5400	58.46153846	3.15	13.46153846
MF	IW	M3	C1	8-Feb-20	8	15.8984375	67.59375	53.65	3.581875	2.685	0.5275	0	2.6059375	0.809581735	97
MF	IW	M3	C1	8-Feb-20	9	15.859375	67.4375	53.52	3.585	2.688125	0.530625	0	2.6059375	0.809604202	98
MF	IW	M3	C1	8-Feb-20	10	15.6171875	66.46875	52.75	3.581875	2.67875	0.5275	0	2.6028125	0.809745884	99
MF	IW	M3	C1	8-Feb-20	11	16.1796875	68.71875	54.54	3.581875	2.67875	0.515	0	2.6153125	0.809423024	100
MF	IW	M3	C1	8-Feb-20	12	16.0234375	68.09375	54.04	3.57875	2.675625	0.534375	0	2.5928125	0.809510541	101
MF	IW	M3	C1	8-Feb-20	13	16.3828125	69.53125	55.18	3.57875	2.675625	0.540625	0	2.5865625	0.80931163	102
MF	IW	M3	C1	8-Feb-20	14	16.5	70	55.56	3.585	2.6725	0.540625	0	2.588125	0.809248555	103
MF	IW	M3	C1	8-Feb-20	15	16.703125	70.8125	56.2	3.571875	2.6725	0.546875	0	2.5753125	0.809141225	104
MF	IW	M3	C1	8-Feb-20	16	16.5546875	0.21875	0.17	1.306875	0.2775	3.874375	0	-3.0821875	0.013041453	105
MF	IW	M3	C1	8-Feb-20	17	16.609375	70.4375	55.9	3.565625	2.6725	0.55625	0	2.5628125	0.809190451	106
MF	IW	M3	C1	8-Feb-20	18	16.5	70	55.56	3.571875	2.685	0.55625	0	2.5721875	0.809248555	107
MF	IW	M3	C1	8-Feb-20	19	16.6171875	70.46875	55.93	3.585	2.6725	0.55625	0	2.5725	0.809186328	108
MF	IW	M3	C1	8-Feb-20	20	16.296875	69.1875	54.91	3.588125	2.675625	0.530625	0	2.60125	0.809358435	109
MF	IW	M3	C1	8-Feb-20	21	16.21875	68.875	54.66	3.581875	2.69125	0.55625	0	2.5803125	0.809401396	110
MF	IW	M3	C1	8-Feb-20	22	16.1015625	68.40625	54.29	3.581875	2.675625	0.55625	0	2.5725	0.80946658	111
MF	IW	M3	C1	8-Feb-20	23	16.21875	68.875	54.66	3.588125	2.685	0.55	0	2.5865625	0.809401396	112
MF	IW	M3	C1	9-Feb-20	0	16.296875	69.1875	54.91	3.59125	2.685	0.540625	0	2.5975	0.809358435	113
MF	IW	M3	C1	9-Feb-20	1	15.8984375	67.59375	53.65	3.59125	2.67875	0.55625	0	2.57875	0.809581735	114
MF	IW	M3	C1	9-Feb-20	2	15.8203125	67.28125	53.4	3.59125	2.688125	0.553125	0	2.5865625	0.809626774	115
MF	IW	M3	C1	9-Feb-20	3	16.0625	68.25	54.17	3.575625	2.675625	0.553125	0	2.5725	0.80948851	116
MF	IW	M3	C1	9-Feb-20	4	15.8203125	67.28125	53.4	3.57875	2.685	0.553125	0	2.57875	0.809626774	117
MF	IW	M3	C1	9-Feb-20	5	15.78125	67.125	53.27	3.521875	2.639375	0.4575	0	2.623125	0.809649453	118
MF	IW	M3	C1	9-Feb-20	6	15.703125	66.8125	53.03	3.585	2.681875	0.55625	0	2.5771875	0.809695133	119
MF	IW	M3	C1	9-Feb-20	7	15.578125	66.3125	52.63	3.588125	2.685	0.553125	0	2.5834375	0.809769128	120	0.1	99.89130435	8100	37.69230769	3.06	15.93406593
MF	IW	M3	C1	9-Feb-20	8	15.6171875	66.46875	52.75	3.588125	2.685	0.553125	0	2.5834375	0.809745884	121
MF	IW	M3	C1	9-Feb-20	9	15.7421875	66.96875	53.15	3.588125	2.69125	0.534375	0	2.6053125	0.80967224	122
MF	IW	M3	C1	9-Feb-20	10	15.9765625	67.90625	53.89	3.588125	2.675625	0.55	0	2.581875	0.809537115	123
MF	IW	M3	C1	9-Feb-20	11	15.9375	67.75	53.77	3.571875	2.6725	0.553125	0	2.5690625	0.809559373	124
MF	IW	M3	C1	9-Feb-20	12	16.3828125	69.53125	55.18	3.57875	2.675625	0.546875	0	2.5803125	0.80931163	125
MF	IW	M3	C1	9-Feb-20	13	16.3828125	69.53125	55.18	3.571875	2.675625	0.540625	0	2.583125	0.80931163	126
MF	IW	M3	C1	9-Feb-20	14	16.703125	70.8125	56.2	3.56875	2.6625	0.553125	0	2.5625	0.809141225	127
MF	IW	M3	C1	9-Feb-20	15	16.421875	69.6875	55.31	3.5625	2.66875	0.559375	0	2.55625	0.80929051	128
MF	IW	M3	C1	9-Feb-20	16	16.5	70	55.56	3.565625	2.65625	0.55	0	2.5609375	0.809248555	129
MF	IW	M3	C1	9-Feb-20	17	16.2578125	69.03125	54.79	3.559375	2.66875	0.55	0	2.5640625	0.809379866	130
MF	IW	M3	C1	9-Feb-20	18	13.9765625	59.90625	47.54	3.500625	2.66315	0.518125	0	2.5637625	0.810827958	131
MF	IW	M3	C1	9-Feb-20	19	15.9765625	67.90625	53.89	3.559375	2.659375	0.55625	0	2.553125	0.809537115	132
MF	IW	M3	C1	9-Feb-20	20	15.8984375	67.59375	53.65	3.559375	2.65	0.553125	0	2.5515625	0.809581735	133
MF	IW	M3	C1	9-Feb-20	21	15.65625	66.625	52.88	3.565625	2.665625	0.553125	0	2.5625	0.80972275	134
MF	IW	M3	C1	9-Feb-20	22	15.859375	67.4375	53.52	3.575625	2.65625	0.5375	0	2.5784375	0.809604202	135
MF	IW	M3	C1	9-Feb-20	23	15.78125	67.125	53.27	3.56875	2.6625	0.55625	0	2.559375	0.809649453	136
MF	IW	M3	C1	10-Feb-20	0	15.703125	66.8125	53.03	3.5625	2.659375	0.553125	0	2.5578125	0.809695133	137
MF	IW	M3	C1	10-Feb-20	1	15.6171875	66.46875	52.75	3.565625	2.6625	0.55	0	2.5640625	0.809745884	138
MF	IW	M3	C1	10-Feb-20	2	15.9765625	67.90625	53.89	3.5625	2.6725	0.540625	0	2.576875	0.809537115	139
MF	IW	M3	C1	10-Feb-20	3	15.78125	67.125	53.27	3.55625	2.66875	0.55	0	2.5625	0.809649453	140
MF	IW	M3	C1	10-Feb-20	4	15.5	66	52.38	3.565625	2.659375	0.55625	0	2.55625	0.809815951	141
MF	IW	M3	C1	10-Feb-20	5	15.703125	66.8125	53.03	3.559375	2.65625	0.553125	0	2.5546875	0.809695133	142
MF	IW	M3	C1	10-Feb-20	6	15.7421875	66.96875	53.15	3.565625	2.65	0.553125	0	2.5546875	0.80967224	143
MF	IW	M3	C1	10-Feb-20	7	15.859375	67.4375	53.52	3.565625	2.665625	0.546875	0	2.56875	0.809604202	144	0.1	99.89130435	6700	48.46153846	3.1	14.83516484
MF	IW	M3	C1	10-Feb-20	8	15.8984375	67.59375	53.65	3.565625	2.665625	0.55625	0	2.559375	0.809581735	145
MF	IW	M3	C1	10-Feb-20	9	16.1015625	68.40625	54.29	3.56875	2.665625	0.55	0	2.5671875	0.80946658	146
MF	IW	M3	C1	10-Feb-20	10	16.140625	68.5625	54.41	3.575625	2.675625	0.55625	0	2.569375	0.809444752	147
MF	IW	M3	C2	17-Mar-20	8	26.5390625	102.15625	81.08	3.506875	2.421875	0.559375	16.35625	2.405	0.793783767	1
MF	IW	M3	C2	17-Mar-20	9	23.21875	88.875	70.54	3.496875	2.428125	0.54375	18.3	2.41875	0.792863117	2	0.1	99.86486486	39	99.17021277	2.96	14.20289855
MF	IW	M3	C2	17-Mar-20	10	21.3578125	81.43125	64.63	3.478125	2.411875	0.55625	18.33125	2.38875	0.792217071	3
MF	IW	M3	C2	17-Mar-20	11	21.296875	81.1875	64.43	3.506875	2.4475	0.563125	18.1125	2.4140625	0.792193932	4
MF	IW	M3	C2	17-Mar-20	12	20.8203125	79.28125	62.92	3.513125	2.45375	0.55625	17.7625	2.4271875	0.792008117	5
MF	IW	M3	C2	17-Mar-20	13	20.4165	77.666	61.64	3.456875	2.45	0.5	17.25	2.4534375	0.791843601	6
MF	IW	M3	C2	17-Mar-20	14	19.8203125	75.28125	59.75	3.59375	2.450625	0.55	17.95	2.4721875	0.791587941	7
MF	IW	M3	C2	17-Mar-20	15	19.6171875	74.46875	59.1	3.5	2.440625	0.553125	17.5375	2.4171875	0.791497135	8
MF	IW	M3	C2	17-Mar-20	16	18.3359375	73.34375	58.21	3.51	2.44375	0.553125	17.95	2.42375	0.8	9
MF	IW	M3	C2	17-Mar-20	17	18.5	74	58.73	3.513125	2.450625	0.534375	18.08125	2.4475	0.8	10
MF	IW	M3	C2	17-Mar-20	18	17.8203125	71.28125	56.57	3.5	2.450625	0.546875	19.8	2.4284375	0.8	11
MF	IW	M3	C2	17-Mar-20	19	17.3359375	69.34375	55.03	3.503125	2.44375	0.546875	20.3375	2.4265625	0.8	12
MF	IW	M3	C2	17-Mar-20	20	17.140625	68.5625	54.41	3.519375	2.44375	0.540625	16.6125	2.4409375	0.8	13
MF	IW	M3	C2	17-Mar-20	21	16.9765625	67.90625	53.89	3.525625	2.456875	0.534375	17.79375	2.456875	0.8	14
MF	IW	M3	C2	17-Mar-20	22	15.5	66	52.38	3.51	2.440625	0.54375	17.7625	2.4315625	0.809815951	15
MF	IW	M3	C2	17-Mar-20	23	15.4578125	65.83125	52.25	3.519375	2.456875	0.540625	16.9625	2.4475	0.809841422	16
MF	IW	M3	C2	18-Mar-20	0	15.33625	65.345	51.86	3.513125	2.450625	0.54375	16.39375	2.438125	0.809915563	17
MF	IW	M3	C2	18-Mar-20	1	14.7578125	65.03125	51.61	3.519375	2.463125	0.540625	16.1375	2.450625	0.815039655	18
MF	IW	M3	C2	18-Mar-20	2	15.237175	64.9487	51.55	3.520625	2.45	0.511875	16.55	2.4734375	0.809976819	19
MF	IW	M3	C2	18-Mar-20	3	15.1875	64.75	51.39	3.519375	2.456875	0.54375	16.075	2.444375	0.810007819	20
MF	IW	M3	C2	18-Mar-20	4	15.078125	64.3125	51.04	3.525625	2.456875	0.534375	16.00625	2.456875	0.810076757	21
MF	IW	M3	C2	18-Mar-20	5	14.2890625	63.15625	50.12	3.531875	2.46625	0.540625	16.325	2.4584375	0.815494805	22
MF	IW	M3	C2	18-Mar-20	6	14.234375	62.9375	49.95	3.52875	2.463125	0.524375	16.58125	2.4715625	0.815549706	23
MF	IW	M3	C2	18-Mar-20	7	14.0625	62.25	49.4	3.525625	2.46625	0.5375	16.675	2.4584375	0.815724816	24	0.1	99.86486486	28	99.40425532	2.99	13.33333333
MF	IW	M3	C2	18-Mar-20	8	14.078125	62.3125	49.45	3.619375	2.460625	0.54375	17.025	2.49625	0.815708734	25
MF	IW	M3	C2	18-Mar-20	9	13.98828125	61.953125	49.17	3.62865	2.4675	0.54375	17.56875	2.504325	0.815801656	26
MF	IW	M3	C2	18-Mar-20	10	14.4375	61.75	49.01	3.6225	2.46375	0.530625	17.3125	2.5125	0.81050041	27
MF	IW	M3	C2	18-Mar-20	11	14.3515625	61.40625	48.74	3.613125	2.445	0.540625	16.74375	2.4884375	0.810559967	28
MF	IW	M3	C2	18-Mar-20	12	13.6984375	61.59375	48.88	3.619365	2.4575	0.540625	16.4875	2.4978075	0.818062963	29
MF	IW	M3	C2	18-Mar-20	13	13.5359375	61.34375	48.69	3.6325	2.45125	0.534375	16.86875	2.5075	0.819230849	30
MF	IW	M3	C2	18-Mar-20	14	13.6734375	61.09375	48.49	3.6325	2.454375	0.5375	17.85625	2.5059375	0.817119809	31
MF	IW	M3	C2	18-Mar-20	15	12.309375	63.4375	50.35	3.58865	2.441875	0.49875	17.7625	2.5165125	0.837493296	32
MF	IW	M3	C2	18-Mar-20	16	14.1203125	63.28125	50.22	3.600625	2.53875	0.540625	17.15625	2.5290625	0.817570705	33
MF	IW	M3	C2	18-Mar-20	17	13.98125	63.125	50.1	3.61625	2.545	0.540625	16.51875	2.54	0.818675529	34
MF	IW	M3	C2	18-Mar-20	18	13.95625	62.625	49.7	3.62865	2.5575	0.540625	16.1375	2.55245	0.817758916	35
MF	IW	M3	C2	18-Mar-20	19	12.059375	63.4375	50.35	3.62865	2.554375	0.5275	15.65625	2.5640125	0.840266567	36
MF	IW	M3	C2	18-Mar-20	20	12.18125	63.125	50.1	3.61625	2.548125	0.540625	11.3625	2.5415625	0.838243838	37
MF	IW	M3	C2	18-Mar-20	21	11.7609375	61.84375	49.08	3.61625	2.56375	0.5375	15.275	2.5525	0.84021483	38
MF	IW	M3	C2	18-Mar-20	22	11.3796875	60.71875	48.19	3.613125	2.5575	0.540625	18.3625	2.5446875	0.842164575	39
MF	IW	M3	C2	18-Mar-20	23	11.4796875	60.71875	48.19	3.606865	2.435625	0.5275	18.61875	2.493745	0.840998117	40
MF	IW	M3	C2	19-Mar-20	0	11.059375	59.4375	47.17	3.60625	2.484375	0.5375	17.725	2.5078125	0.843122479	41
MF	IW	M3	C2	19-Mar-20	1	11.2984375	59.59375	47.3	3.6025	2.40375	0.540625	0	2.4625	0.840625069	42
MF	IW	M3	C2	19-Mar-20	2	11.278125	59.3125	47.07	3.60875	2.453125	0.5025	0	2.5284375	0.840231971	43
MF	IW	M3	C2	19-Mar-20	3	12.3203125	59.28125	47.05	3.546875	2.499375	0.46375	0	2.559375	0.827932351	44
MF	IW	M3	C2	19-Mar-20	4	12.8416565	59.366626	47.12	3.513125	2.45	0.48	0	2.5015625	0.822158123	45
MF	IW	M3	C2	19-Mar-20	5	12.815625	59.2625	47.03	3.559375	2.45	0.44625	0	2.5584375	0.822198136	46
MF	IW	M3	C2	19-Mar-20	6	12.20859375	58.834375	46.69	3.5375	2.45	0.48	0	2.51375	0.828151977	47
MF	IW	M3	C2	19-Mar-20	7	12.7109375	58.84375	46.7	3.590625	2.425625	0.5275	0	2.480625	0.82236052	48	0.1	99.86486486	50	98.93617021	3.21	6.956521739
MF	IW	M3	C2	19-Mar-20	8	12.66875	58.675	46.57	3.648125	2.4675	0.524375	0	2.5334375	0.822426632	49
MF	IW	M3	C2	19-Mar-20	9	11.9015625	58.40625	46.35	3.63875	2.47375	0.540625	0	2.515625	0.830722048	50
MF	IW	M3	C2	19-Mar-20	10	11.903125	58.8125	46.68	3.63875	2.48	0.5375	0	2.521875	0.831676168	51
MF	IW	M3	C2	19-Mar-20	11	12.18125	59.125	46.92	3.63875	2.46375	0.5375	0	2.51375	0.829169954	52
MF	IW	M3	C2	19-Mar-20	12	12.10625	58.625	46.53	3.63875	2.47375	0.5275	0	2.52875	0.828841566	53
MF	IW	M3	C2	19-Mar-20	13	11.971875	58.6875	46.58	3.5975	2.45	0.5	0	2.52375	0.830569192	54
MF	IW	M3	C2	19-Mar-20	14	11.6609375	57.84375	45.91	3.53875	2.46375	0.5375	0	2.46375	0.832228042	55
MF	IW	M3	C2	19-Mar-20	15	12.003125	58.8125	46.68	3.51625	2.4675	0.5375	0	2.454375	0.830501743	56
MF	IW	M3	C2	19-Mar-20	16	11.621875	57.6875	45.78	3.535625	2.476875	0.5375	0	2.46875	0.83231886	57
MF	IW	M3	C2	19-Mar-20	17	12.0171875	58.46875	46.4	3.535625	2.47375	0.530625	0	2.4740625	0.829509432	58
MF	IW	M3	C2	19-Mar-20	18	11.7828125	57.53125	45.66	3.52875	2.46375	0.5375	0	2.45875	0.830008341	59
MF	IW	M3	C2	19-Mar-20	19	11.696875	57.1875	45.39	3.5225	2.460625	0.534375	0	2.4571875	0.830195527	60
MF	IW	M3	C2	19-Mar-20	20	11.4625	56.25	44.64	3.541875	2.48	0.534375	0	2.4765625	0.83071811	61
MF	IW	M3	C2	19-Mar-20	21	11.228125	55.3125	43.9	3.548125	2.476875	0.52125	0	2.49125	0.831259099	62
MF	IW	M3	C2	19-Mar-20	22	11.18125	55.125	43.75	3.55125	2.48	0.5375	0	2.478125	0.831369592	63
MF	IW	M3	C2	19-Mar-20	23	10.9390625	54.15625	42.98	3.545	2.470625	0.534375	0	2.4734375	0.831953146	64
MF	IW	M3	C2	20-Mar-20	0	10.821875	53.6875	42.61	3.541875	2.48	0.530625	0	2.4803125	0.832243375	65
MF	IW	M3	C2	20-Mar-20	1	10.696875	53.1875	42.21	3.55125	2.48	0.52125	0	2.494375	0.832558822	66
MF	IW	M3	C2	20-Mar-20	2	10.78515625	53.140625	42.18	3.559375	2.45	0.5	0	2.5046875	0.831286282	67
MF	IW	M3	C2	20-Mar-20	3	10.7140625	52.85625	41.95	3.541875	2.470625	0.534375	0	2.471875	0.831461226	68
MF	IW	M3	C2	20-Mar-20	4	10.6875	52.75	41.87	3.548125	2.476875	0.534375	0	2.478125	0.831527094	69
MF	IW	M3	C2	20-Mar-20	5	10.5921875	51.96875	41.25	3.5575	2.48625	0.534375	0	2.4875	0.830690077	70
MF	IW	M3	C2	20-Mar-20	6	10.30390625	50.815625	40.33	3.5575	2.489375	0.515	0	2.5084375	0.831413853	71
MF	IW	M3	C2	20-Mar-20	7	10.1640625	50.65625	40.2	3.541875	2.483125	0.534375	0	2.478125	0.832883751	72	0.1	99.86486486	32	99.31914894	2.46	28.69565217
MF	IW	M3	C2	20-Mar-20	8	10.2421875	50.96875	40.45	3.554375	2.48	0.534375	0	2.4828125	0.832673899	73
MF	IW	M3	C2	20-Mar-20	9	10.2421875	50.96875	40.45	3.548125	2.489375	0.534375	0	2.484375	0.832673899	74
MF	IW	M3	C2	20-Mar-20	10	10.4765625	51.90625	41.2	3.560625	2.48625	0.518125	0	2.5053125	0.832060113	75
MF	IW	M3	C2	20-Mar-20	11	11	55	43.65	3.61	2.5567	0.5	0	2.58335	0.833333333	76
MF	IW	M3	C2	20-Mar-20	12	11.459375	55.4375	44	3.66125	2.59375	0.5375	0	2.59	0.828700892	77
MF	IW	M3	C2	20-Mar-20	13	11.28125	55.125	43.75	3.664375	2.59375	0.5375	0	2.5915625	0.830117647	78
MF	IW	M3	C2	20-Mar-20	14	11.3640625	54.65625	43.38	3.664375	2.596875	0.5275	0	2.603125	0.82787021	79
MF	IW	M3	C2	20-Mar-20	15	11.378125	54.3125	43.11	3.609375	2.438125	0.45125	0	2.5725	0.826792255	80
MF	IW	M3	C2	20-Mar-20	16	11.2390625	54.15625	42.98	3.65125	2.480625	0.5375	0	2.5284375	0.828136573	81
MF	IW	M3	C2	20-Mar-20	17	11.378125	54.3125	43.11	3.6575	2.480625	0.534375	0	2.5346875	0.826792255	82
MF	IW	M3	C2	20-Mar-20	18	11.1296875	53.71875	42.63	3.664375	2.49375	0.534375	0	2.5446875	0.828373852	83
MF	IW	M3	C2	20-Mar-20	19	11.1847	53.5388	42.49	3.676875	2.50625	0.518125	0	2.5734375	0.827192596	84
MF	IW	M3	C2	20-Mar-20	20	11.04375	53.375	42.36	3.66125	2.49375	0.534375	0	2.543125	0.828563112	85
MF	IW	M3	C2	20-Mar-20	21	11.096875	53.1875	42.21	3.6675	2.50625	0.534375	0	2.5525	0.827378348	86
MF	IW	M3	C2	20-Mar-20	22	10.93125	52.925	42	3.648125	2.496875	0.534375	0	2.538125	0.828814721	87
MF	IW	M3	C2	20-Mar-20	23	11.6796875	52.71875	41.84	3.670625	2.5	0.52125	0	2.5640625	0.818633992	88
MF	IW	M3	C2	21-Mar-20	0	11.71875	52.875	41.96	3.6675	2.496875	0.534375	0	2.5478125	0.818577649	89
MF	IW	M3	C2	21-Mar-20	1	11.6015625	52.40625	41.59	3.664375	2.496875	0.534375	0	2.54625	0.818747711	90
MF	IW	M3	C2	21-Mar-20	2	11.3203125	51.28125	40.7	3.66125	2.496875	0.534375	0	2.5446875	0.819168851	91
MF	IW	M3	C2	21-Mar-20	3	11.4765625	51.90625	41.2	3.670625	2.5	0.5275	0	2.5578125	0.818932577	92
MF	IW	M3	C2	21-Mar-20	4	11.458	51.832	41.14	3.63375	2.3725	0.495625	0	2.5075	0.818960341	93
MF	IW	M3	C2	21-Mar-20	5	11.378125	51.5125	40.88	3.6675	2.480625	0.534375	0	2.5396875	0.819080745	94
MF	IW	M3	C2	21-Mar-20	6	11.28125	51.125	40.58	3.6575	2.4875	0.530625	0	2.541875	0.819228843	95
MF	IW	M3	C2	21-Mar-20	7	11.2421875	50.96875	40.45	3.6675	2.484375	0.534375	0	2.5415625	0.819289213	96	0.1	99.86486486	48	98.9787234	2.55	26.08695652
MF	IW	M3	C2	21-Mar-20	8	11.1640625	50.65625	40.2	3.6575	2.490625	0.511875	0	2.5621875	0.819411096	97
MF	IW	M3	C2	21-Mar-20	9	11.0390625	50.15625	39.81	3.6325	2.468125	0.530625	0	2.5196875	0.819609345	98
MF	IW	M3	C2	21-Mar-20	10	11	50	39.68	3.635625	2.47125	0.534375	0	2.5190625	0.819672131	99
MF	IW	M3	C2	21-Mar-20	11	10.9609375	49.84375	39.56	3.63875	2.468125	0.530625	0	2.5228125	0.819735321	100
MF	IW	M3	C2	21-Mar-20	12	10.9609375	49.84375	39.56	3.635625	2.465	0.518125	0	2.5321875	0.819735321	101
MF	IW	M3	C2	21-Mar-20	13	10.9609375	49.84375	39.56	3.606875	2.439375	0.5275	0	2.495625	0.819735321	102
MF	IW	M3	C2	21-Mar-20	14	10.84375	49.375	39.19	3.606875	2.433125	0.530625	0	2.489375	0.819927348	103
MF	IW	M3	C2	21-Mar-20	15	10.84375	49.375	39.19	3.61	2.43625	0.530625	0	2.4925	0.819927348	104
MF	IW	M3	C2	21-Mar-20	16	10.84375	49.375	39.19	3.623125	2.4425	0.524375	0	2.5084375	0.819927348	105
MF	IW	M3	C2	21-Mar-20	17	10.796875	49.1875	39.04	3.62625	2.451875	0.50875	0	2.5303125	0.82000521	106
MF	IW	M3	C2	21-Mar-20	18	10.7578125	49.03125	38.91	3.69125	2.42375	0.530625	0	2.526875	0.820070561	107
MF	IW	M3	C2	21-Mar-20	19	10.7578125	49.03125	38.91	3.688125	2.42	0.530625	0	2.5234375	0.820070561	108
MF	IW	M3	C2	21-Mar-20	20	10.7578125	49.03125	38.91	3.613125	2.445625	0.52125	0	2.508125	0.820070561	109
MF	IW	M3	C2	21-Mar-20	21	10.7578125	49.03125	38.91	3.55125	2.379375	0.495625	0	2.4696875	0.820070561	110
MF	IW	M3	C2	21-Mar-20	22	10.71875	48.875	38.79	3.69125	2.42375	0.530625	0	2.526875	0.82013634	111
MF	IW	M3	C2	21-Mar-20	23	11.21875	48.875	38.79	3.606875	2.426875	0.534375	0	2.4825	0.813312533	112
MF	IW	M3	C2	22-Mar-20	0	11.1015625	48.40625	38.42	3.619375	2.4425	0.530625	0	2.5003125	0.813443613	113
MF	IW	M3	C2	22-Mar-20	1	11.0625	48.25	38.29	3.619375	2.44875	0.515	0	2.5190625	0.813487882	114
MF	IW	M3	C2	22-Mar-20	2	11.0625	48.25	38.29	3.61	2.45	0.5	0	2.53	0.813487882	115
MF	IW	M3	C2	22-Mar-20	3	11.0234375	48.09375	38.17	3.688125	2.42375	0.530625	0	2.5253125	0.813532444	116
MF	IW	M3	C2	22-Mar-20	4	10.984375	47.9375	38.05	3.619375	2.4425	0.530625	0	2.5003125	0.8135773	117
MF	IW	M3	C2	22-Mar-20	5	10.984375	47.9375	38.05	3.600625	2.43625	0.518125	0	2.5003125	0.8135773	118
MF	IW	M3	C2	22-Mar-20	6	10.9375	47.75	37.9	3.58	2.45	0.52	0	2.495	0.813631523	119
MF	IW	M3	C2	22-Mar-20	7	10.9375	47.75	37.9	3.5975	2.433125	0.534375	0	2.4809375	0.813631523	120	0.1	99.86486486	38	99.19148936	2.6	24.63768116
MF	IW	M3	C2	22-Mar-20	8	10.9375	47.75	37.9	3.606875	2.4425	0.530625	0	2.4940625	0.813631523	121
MF	IW	M3	C2	22-Mar-20	9	10.8984375	47.59375	37.77	3.61625	2.43	0.52125	0	2.501875	0.81367704	122
MF	IW	M3	C2	22-Mar-20	10	10.8984375	47.59375	37.77	3.619375	2.451875	0.511875	0	2.52375	0.81367704	123
MF	IW	M3	C2	22-Mar-20	11	10.8984375	47.59375	37.77	3.59125	2.42	0.52125	0	2.484375	0.81367704	124
MF	IW	M3	C2	22-Mar-20	12	10.8203125	47.28125	37.52	3.58125	2.416875	0.518125	0	2.4809375	0.813768993	125
MF	IW	M3	C2	22-Mar-20	13	10.48125	47.125	37.4	3.500625	2.439375	0.52125	0	2.44875	0.818053597	126
MF	IW	M3	C2	22-Mar-20	14	10.4421875	46.96875	37.28	3.61	2.433125	0.511875	0	2.5096875	0.818115015	127
MF	IW	M3	C2	22-Mar-20	15	10.4421875	46.96875	37.28	3.501875	2.45	0.5	0	2.4759375	0.818115015	128
MF	IW	M3	C2	22-Mar-20	16	10.4421875	46.96875	37.28	3.575	2.52	0.511875	0	2.535625	0.818115015	129
MF	IW	M3	C2	22-Mar-20	17	10.403125	46.8125	37.15	3.600625	2.53625	0.511875	0	2.5565625	0.818176853	130
MF	IW	M3	C2	22-Mar-20	18	10.3171875	46.46875	36.88	3.60375	2.539375	0.518125	0	2.5534375	0.818314393	131
MF	IW	M3	C2	22-Mar-20	19	10.278125	46.3125	36.76	3.593125	2.45	0.445	0	2.5765625	0.818377602	132
MF	IW	M3	C2	22-Mar-20	20	10.2390625	46.15625	36.63	3.59125	2.52	0.530625	0	2.525	0.818441249	133
MF	IW	M3	C2	22-Mar-20	21	10.2	46	36.51	3.600625	2.533125	0.511875	0	2.555	0.818505338	134
MF	IW	M3	C2	22-Mar-20	22	10.16875	45.875	36.41	3.613125	2.539375	0.518125	0	2.558125	0.818556931	135
MF	IW	M3	C2	22-Mar-20	23	9.81875	44.875	35.62	3.623125	2.561875	0.50875	0	2.58375	0.82047766	136
MF	IW	M3	C2	23-Mar-20	0	9.740625	44.5625	35.37	3.606875	2.52375	0.50875	0	2.5565625	0.820624964	137
MF	IW	M3	C2	23-Mar-20	1	9.584375	43.9375	34.87	3.51625	2.545625	0.50875	0	2.5221875	0.820926023	138
MF	IW	M3	C2	23-Mar-20	2	9.5835	43.534	34.55	3.513125	2.545625	0.524375	0	2.505	0.819579235	139
MF	IW	M3	C2	23-Mar-20	3	9.113875	42.4555	33.69	3.52625	2.551875	0.511875	0	2.5271875	0.823269625	140
MF	IW	M3	C2	23-Mar-20	4	9.130575	42.1223	33.43	3.516875	2.4	0.5	0	2.4584375	0.821852433	141
MF	IW	M3	C2	23-Mar-20	5	9.0683	41.8732	33.23	3.513125	2.445625	0.50875	0	2.470625	0.821986004	142
MF	IW	M3	C2	23-Mar-20	6	9.0333175	41.33327	32.8	3.51625	2.451875	0.515	0	2.4690625	0.82064861	143
MF	IW	M3	C2	23-Mar-20	7	8.6780675	40.71227	32.31	3.52625	2.455625	0.515	0	2.4759375	0.82429625	144	0.1	99.86486486	70	98.5106383	2.66	22.89855072
MF	IW	M3	C2	23-Mar-20	8	8.5994	39.9976	31.74	3.516875	2.45	0.5	0	2.4834375	0.82304669	145
MF	IW	M3	C2	23-Mar-20	9	8.2640625	38.65625	30.68	3.50375	2.45	0.5	0	2.476875	0.823870259	146
MF	IW	M3	C2	23-Mar-20	10	8.42175	38.887	30.86	3.506875	2.45	0.5	0	2.4784375	0.821983248	147
