# Supplementary material for: Performance Assessment of Microfiltration Membranes for Backwash Water Reuse from Sand Filters
Source: Membranes (Basel). 2026 May 4;16(5):169. doi: 10.3390/membranes16050169 (PMC13208807; doi:10.3390/membranes16050169)
Supplement: Supplementary file 1 [file membranes-16-00169-s001.zip › WQdataMF202508_t0added.xlsx]

## Sheet: WQdataMF202508_t0added
Filtration	Source	Module	Cycle	Date	Hour	Retention_Lph	Permeate_Lph	Permeate_Lph_m2	Inflow_press_bar	Retent_press_bar	Permea_press_bar	Temperature_C	Transmemb_press_bar	Water_recovery	Series	Turb_NTU	Turb_rem	TNM_cfu	TNM_rem	DOC_gm3	DOC_rem
MF	SW	M1	C1												0	15.2		13000		4.26
MF	SW	M1	C1	2019-10-21	8	49.8	199	110.56	3.39125	2.1275	0.3	18.0375	2.45938	0.799839	1
MF	SW	M1	C1	2019-10-21	9	41	187	103.89	3.39125	2.1275	0.3	18.0375	2.45938	0.820175	2	1.9	87.5	4	99.9692	3.65	14.3192
MF	SW	M1	C1	2019-10-21	10	35.2	168	93.33	3.29125	2.1275	0.3	18.0375	2.40937	0.826772	3
MF	SW	M1	C1	2019-10-21	11	26.8	134	74.44	3.29125	2.1275	0.3	18.0375	2.40937	0.833333	4
MF	SW	M1	C1	2019-10-21	12	24.9769	121	67.22	3.29125	2.1275	0.3	18.0375	2.40937	0.828898	5
MF	SW	M1	C1	2019-10-21	13	24.2	116	64.44	3.29125	2.1275	0.3	18.0375	2.40937	0.827389	6
MF	SW	M1	C1	2019-10-21	14	23.32	110	61.11	3.29125	2.1275	0.3	18.0375	2.40937	0.825083	7
MF	SW	M1	C1	2019-10-21	15	23.2237	106	58.89	3.28187	2.18187	0.3	17.3687	2.43187	0.820283	8
MF	SW	M1	C1	2019-10-21	16	23.2	103	57.22	3.30063	2.22275	0.3	18.325	2.46169	0.816165	9
MF	SW	M1	C1	2019-10-21	17	22.2819	101	56.11	3.30063	2.2225	0.3	19.7875	2.46156	0.819261	10
MF	SW	M1	C1	2019-10-21	18	22	99.55	55.31	3.30063	2.22927	0.3	18.4812	2.46495	0.819005	11
MF	SW	M1	C1	2019-10-21	19	20.9481	98.88	54.93	3.30375	2.25563	0.3	17.05	2.47969	0.825182	12
MF	SW	M1	C1	2019-10-21	20	20.6	97	53.89	3.29125	2.2525	0.3	17.975	2.47187	0.82483	13
MF	SW	M1	C1	2019-10-21	21	21.9003	95.2188	52.9	3.31375	2.26812	0.3	18.2937	2.49094	0.813008	14
MF	SW	M1	C1	2019-10-21	22	21.1672	92.0312	51.13	3.32625	2.22927	0.28	21.6375	2.49776	0.813008	15
MF	SW	M1	C1	2019-10-21	23	20.93	91	50.56	3.32938	1.99063	0.28	22.4625	2.38	0.813008	16
MF	SW	M1	C1	2019-10-22	0	20.2469	89.22	49.57	3.30063	2.01313	0.28	21.1562	2.37688	0.815041	17
MF	SW	M1	C1	2019-10-22	1	0	0	0	0	0	0	0	0	0	18
MF	SW	M1	C1	2019-10-22	2	0	0	0	0	0	0	0	0	0	19
MF	SW	M1	C1	2019-10-22	3	20.2	89.11	49.51	3.30063	2.11	0.28	0	2.42531	0.815204	20
MF	SW	M1	C1	2019-10-22	4	20.4792	89.04	49.47	3.31	2.11	0.28	0	2.43	0.813008	21
MF	SW	M1	C1	2019-10-22	5	20.02	89.02	49.46	3.32	2.12	0.28	0	2.44	0.816398	22
MF	SW	M1	C1	2019-10-22	6	20.056	87.2	48.44	3.32	2.22	0.28	0	2.49	0.813008	23
MF	SW	M1	C1	2019-10-22	7	20.01	87	48.33	3.33	2.21	0.28	0	2.49	0.813008	24	1.6	89.4737	29	99.7769	2.52	40.8451
MF	SW	M1	C1	2019-10-22	8	19.78	86	47.78	3.30063	2.18	0.29	0	2.45031	0.813008	25
MF	SW	M1	C1	2019-10-22	9	19.6284	85.5	47.5	3.30063	2.18	0.3	0	2.44031	0.813291	26
MF	SW	M1	C1	2019-10-22	10	19.4511	84.57	46.98	3.3	2.17	0.3	0	2.435	0.813008	27
MF	SW	M1	C1	2019-10-22	11	19.2165	83.55	46.42	3.31	2.17	0.3	0	2.44	0.813008	28
MF	SW	M1	C1	2019-10-22	12	19.0877	82.99	46.11	3.30063	2.18	0.3	0	2.44031	0.813008	29
MF	SW	M1	C1	2019-10-22	13	16.05	80.25	44.58	3.31375	2.16812	0.28	19.725	2.46094	0.833333	30
MF	SW	M1	C1	2019-10-22	14	15.925	79.7812	44.32	3.31688	2.17125	0.28	22.4312	2.46406	0.833605	31
MF	SW	M1	C1	2019-10-22	15	15.825	79.625	44.24	3.29125	2.1425	0.354375	21.4438	2.3625	0.834206	32
MF	SW	M1	C1	2019-10-22	16	15.9563	79.125	43.96	3.28187	2.1425	0.348125	19.7875	2.36406	0.832183	33
MF	SW	M1	C1	2019-10-22	17	15.3812	76.9062	42.73	3.30063	2.15187	0.33875	21.1938	2.3875	0.833333	34
MF	SW	M1	C1	2019-10-22	18	15.0625	75.3125	41.84	3.30063	2.15813	0.33875	20.3	2.39062	0.833333	35
MF	SW	M1	C1	2019-10-22	19	14.5563	72.7812	40.43	3.30063	2.14875	0.3225	21.125	2.40219	0.833333	36
MF	SW	M1	C1	2019-10-22	20	14.1375	70.6875	39.27	3.30375	2.15813	0.313125	21.0625	2.41781	0.833333	37
MF	SW	M1	C1	2019-10-22	21	13.725	68.625	38.13	3.29125	2.15187	0.306875	19.4375	2.41469	0.833333	38
MF	SW	M1	C1	2019-10-22	22	13.4375	67.1875	37.33	3.31375	2.165	0.300625	18.1	2.43875	0.833333	39
MF	SW	M1	C1	2019-10-22	23	13.25	66.25	36.81	3.32625	2.1775	0.290625	16.9563	2.46125	0.833333	40
MF	SW	M1	C1	2019-10-23	0	12.8313	64.1562	35.64	3.32938	2.18688	0.284375	16.9875	2.47375	0.833333	41
MF	SW	M1	C1	2019-10-23	1	0	0	0	0	0	0	0	0	0	42
MF	SW	M1	C1	2019-10-23	2	0	0	0	0	0	0	0	0	0	43
MF	SW	M1	C1	2019-10-23	3	0	0	0	0	0	0	0	0	0	44
MF	SW	M1	C1	2019-10-23	4	0	0	0	0	0	0	0	0	0	45
MF	SW	M1	C1	2019-10-23	5	0	0	0	0	0	0	0	0	0	46
MF	SW	M1	C1	2019-10-23	6	0	0	0	0	0	0	0	0	0	47
MF	SW	M1	C1	2019-10-23	7	0	0	0	0	0	0	0	0	0	48	2.5	83.5526	130	99	2.71	36.385
MF	SW	M1	C1	2019-10-23	8	0	0	0	0	0	0	0	0	0	49
MF	SW	M1	C1	2019-10-23	9	0	0	0	0	0	0	0	0	0	50
MF	SW	M1	C1	2019-10-23	10	0	0	0	0	0	0	0	0	0	51
MF	SW	M1	C1	2019-10-23	11	0	0	0	0	0	0	0	0	0	52
MF	SW	M1	C1	2019-10-23	12	0	0	0	0	0	0	0	0	0	53
MF	SW	M1	C1	2019-10-23	13	11.0188	55.0938	30.61	3.36125	2.21875	0.243125	16.6062	2.54688	0.833333	54
MF	SW	M1	C1	2019-10-23	14	10.7312	53.6562	29.81	3.35125	2.20938	0.24	16.125	2.54031	0.833333	55
MF	SW	M1	C1	2019-10-23	15	10.7312	53.6562	29.81	3.355	2.2125	0.24	14.375	2.54375	0.833333	56
MF	SW	M1	C1	2019-10-23	16	10.5062	52.5312	29.18	3.33875	2.19687	0.236875	13.6062	2.53094	0.833333	57
MF	SW	M1	C1	2019-10-23	17	10.4437	52.2188	29.01	3.33562	2.2	0.236875	0	2.53094	0.833333	58
MF	SW	M1	C1	2019-10-23	18	10.5437	52.7188	29.29	3.36437	2.21875	0.23375	0	2.55781	0.833333	59
MF	SW	M1	C1	2019-10-23	19	10.5062	52.5312	29.18	3.34813	2.20625	0.23375	0	2.54344	0.833333	60
MF	SW	M1	C1	2019-10-23	20	10.1875	50.9375	28.3	3.34187	2.19062	0.226875	0	2.53938	0.833333	61
MF	SW	M1	C1	2019-10-23	21	9.96875	49.8438	27.69	3.33562	2.2	0.226875	0	2.54094	0.833333	62
MF	SW	M1	C1	2019-10-23	22	10.0625	50.3125	27.95	3.34813	2.20625	0.226875	0	2.55031	0.833333	63
MF	SW	M1	C1	2019-10-23	23	9.775	48.875	27.15	3.3325	2.19687	0.22375	0	2.54094	0.833333	64
MF	SW	M1	C1	2019-10-24	0	9.775	48.875	27.15	3.32938	2.18375	0.220625	0	2.53594	0.833333	65
MF	SW	M1	C1	2019-10-24	1	0	0	0	0	0	0	0	0	0	66
MF	SW	M1	C1	2019-10-24	2	0	0	0	0	0	0	0	0	0	67
MF	SW	M1	C1	2019-10-24	3	0	0	0	0	0	0	0	0	0	68
MF	SW	M1	C1	2019-10-24	4	0	0	0	0	0	0	0	0	0	69
MF	SW	M1	C1	2019-10-24	5	0	0	0	0	0	0	0	0	0	70
MF	SW	M1	C1	2019-10-24	6	0	0	0	0	0	0	0	0	0	71
MF	SW	M1	C1	2019-10-24	7	0	0	0	0	0	0	0	0	0	72	3.1	79.6053	90	99.3077	2.62	38.4977
MF	SW	M1	C1	2019-10-24	8	0	0	0	0	0	0	0	0	0	73
MF	SW	M1	C1	2019-10-24	9	8.77	46.71	25.95	3.33562	2.14875	0.236875	0	2.50531	0.841925	74
MF	SW	M1	C1	2019-10-24	10	8.67	42.55	23.64	3.36437	2.16188	0.23375	0	2.52937	0.83073	75
MF	SW	M1	C1	2019-10-24	11	8.56	40.56	22.53	3.34813	2.16188	0.23375	0	2.52125	0.825733	76
MF	SW	M1	C1	2019-10-24	12	8.23	40.33	22.41	3.34187	2.12625	0.226875	0	2.50719	0.830519	77
MF	SW	M1	C1	2019-10-24	13	8.025	40.125	22.29	3.35125	2.13625	0.226875	0	2.51688	0.833333	78
MF	SW	M1	C1	2019-10-24	14	8.11875	40.5938	22.55	3.3325	2.16188	0.220625	0	2.52656	0.833333	79
MF	SW	M1	C1	2019-10-24	15	8.34375	41.7188	23.18	3.33562	2.18063	0.220625	0	2.5375	0.833333	80
MF	SW	M1	C1	2019-10-24	16	8.6	43	23.89	3.30687	2.16188	0.220625	0	2.51375	0.833333	81
MF	SW	M1	C1	2019-10-24	17	8.63125	43.1562	23.98	3.29125	2.14875	0.220625	0	2.49938	0.833333	82
MF	SW	M1	C1	2019-10-24	18	8.63125	43.1562	23.98	3.31688	2.16188	0.220625	0	2.51875	0.833333	83
MF	SW	M1	C1	2019-10-24	19	8.75625	43.7812	24.32	3.31688	2.16188	0.220625	0	2.51875	0.833333	84
MF	SW	M1	C1	2019-10-24	20	8.3125	41.5625	23.09	3.28187	2.12625	0.220625	0	2.48344	0.833333	85
MF	SW	M1	C1	2019-10-24	21	8.46875	42.3438	23.52	3.28812	2.13625	0.220625	0	2.49156	0.833333	86
MF	SW	M1	C1	2019-10-24	22	8.46875	42.3438	23.52	3.32	2.16188	0.27	0	2.47094	0.833333	87
MF	SW	M1	C1	2019-10-24	23	8.375	41.875	23.26	3.29125	2.14875	0.27	0	2.45	0.833333	88
MF	SW	M1	C1	2019-10-25	0	8.25	41.25	22.92	3.30063	2.14875	0.27	0	2.45469	0.833333	89
MF	SW	M1	C1	2019-10-25	1	0	0	0	0	0	0	0	0	0	90
MF	SW	M1	C1	2019-10-25	2	0	0	0	0	0	0	0	0	0	91
MF	SW	M1	C1	2019-10-25	3	0	0	0	0	0	0	0	0	0	92
MF	SW	M1	C1	2019-10-25	4	0	0	0	0	0	0	0	0	0	93
MF	SW	M1	C1	2019-10-25	5	0	0	0	0	0	0	0	0	0	94
MF	SW	M1	C1	2019-10-25	6	8.22	41.11	22.84	3.33562	2.13625	0.27	0	2.46594	0.833367	95
MF	SW	M1	C1	2019-10-25	7	8.12	41.09	22.83	3.30687	2.16188	0.27	0	2.46437	0.834993	96	1.9	87.5	100	99.2308	2.55	40.1408
MF	SW	M1	C1	2019-10-25	8	7.99	41.07	22.82	3.29125	2.14875	0.27	0	2.45	0.837138	97
MF	SW	M1	C1	2019-10-25	9	8.24	41.01	22.78	3.31688	2.15813	0.27	0	2.4675	0.83269	98
MF	SW	M1	C1	2019-10-25	10	7.93	39.88	22.16	3.31	2.16188	0.27	0	2.46594	0.834135	99
MF	SW	M1	C1	2019-10-25	11	7.88	39.23	21.79	3.31375	2.165	0.27	0	2.46937	0.832732	100
MF	SW	M1	C1	2019-10-25	12	7.81	38.99	21.66	3.32625	2.16188	0.27	0	2.47406	0.83312	101
MF	SW	M1	C1	2019-10-25	13	7.70625	38.5312	21.41	3.34813	2.19062	0.27	0	2.49938	0.833333	102
MF	SW	M1	C1	2019-10-25	14	7.7375	38.6875	21.49	3.35812	2.18688	0.27	0	2.5025	0.833333	103
MF	SW	M1	C1	2019-10-25	15	8.025	40.125	22.29	3.33875	2.1775	0.27	0	2.48813	0.833333	104
MF	SW	M1	C1	2019-10-25	16	7.76875	38.8438	21.58	3.32625	2.16812	0.27	0	2.47719	0.833333	105
MF	SW	M1	C1	2019-10-25	17	8.05625	40.2812	22.38	3.31	2.15813	0.27	0	2.46406	0.833333	106
MF	SW	M1	C1	2019-10-25	18	7.99375	39.9688	22.2	3.31375	2.16188	0.27	0	2.46781	0.833333	107
MF	SW	M1	C1	2019-10-25	19	8.025	40.125	22.29	3.32625	2.165	0.26	0	2.48563	0.833333	108
MF	SW	M1	C1	2019-10-25	20	8.025	40.125	22.29	3.30687	2.14562	0.26	0	2.46625	0.833333	109
MF	SW	M1	C1	2019-10-25	21	7.76875	38.8438	21.58	3.34187	2.19375	0.26	0	2.50781	0.833333	110
MF	SW	M1	C1	2019-10-25	22	7.70625	38.5312	21.41	3.33562	2.165	0.26	0	2.49031	0.833333	111
MF	SW	M1	C1	2019-10-25	23	7.48125	37.4062	20.78	3.32938	2.17437	0.26	0	2.49187	0.833333	112
MF	SW	M1	C1	2019-10-26	0	7.6125	38.0625	21.15	3.35125	2.19062	0.26	0	2.51094	0.833333	113
MF	SW	M1	C1	2019-10-26	1	0	0	0	0	0	0	0	0	0	114
MF	SW	M1	C1	2019-10-26	2	0	0	0	0	0	0	0	0	0	115
MF	SW	M1	C1	2019-10-26	3	0	0	0	0	0	0	0	0	0	116
MF	SW	M1	C1	2019-10-26	4	0	0	0	0	0	0	0	0	0	117
MF	SW	M1	C1	2019-10-26	5	0	0	0	0	0	0	0	0	0	118
MF	SW	M1	C1	2019-10-26	6	0	0	0	0	0	0	0	0	0	119
MF	SW	M1	C1	2019-10-26	7	0	0	0	0	0	0	0	0	0	120	3.8	75	140	98.9231	2.48	41.784
MF	SW	M1	C1	2019-10-26	8	0	0	0	0	0	0	0	0	0	121
MF	SW	M1	C1	2019-10-26	9	0	0	0	0	0	0	0	0	0	122
MF	SW	M1	C1	2019-10-26	10	0	0	0	0	0	0	0	0	0	123
MF	SW	M1	C1	2019-10-26	11	0	0	0	0	0	0	0	0	0	124
MF	SW	M1	C1	2019-10-26	12	0	0	0	0	0	0	0	0	0	125
MF	SW	M1	C1	2019-10-26	13	7.0375	35.1875	19.55	3.35125	2.18063	0.26	0	2.50594	0.833333	126
MF	SW	M1	C1	2019-10-26	14	7.23125	36.1562	20.09	3.36437	2.19062	0.26	0	2.5175	0.833333	127
MF	SW	M1	C1	2019-10-26	15	7.59281	36.1562	20.09	3.34813	2.18063	0.26	0	2.50438	0.826446	128
MF	SW	M1	C1	2019-10-26	16	7.13125	35.6562	19.81	3.33875	2.18375	0.27	0	2.49125	0.833333	129
MF	SW	M1	C1	2019-10-26	17	7.2625	36.3125	20.17	3.345	2.19062	0.27	0	2.49781	0.833333	130
MF	SW	M1	C1	2019-10-26	18	7.23125	36.1562	20.09	3.3325	2.16188	0.27	0	2.47719	0.833333	131
MF	SW	M1	C1	2019-10-26	19	7.2625	36.3125	20.17	3.35812	2.18375	0.27	0	2.50094	0.833333	132
MF	SW	M1	C1	2019-10-26	20	7.41875	37.0938	20.61	3.35812	2.19375	0.27	0	2.50594	0.833333	133
MF	SW	M1	C1	2019-10-26	21	7.2	36	20	3.355	2.2	0.27	0	2.5075	0.833333	134
MF	SW	M1	C1	2019-10-26	22	7.23125	36.1562	20.09	3.355	2.19687	0.27	0	2.50594	0.833333	135
MF	SW	M1	C1	2019-10-26	23	6.9125	34.5625	19.2	3.36125	2.19375	0.27	0	2.5075	0.833333	136
MF	SW	M1	C1	2019-10-27	0	6.94375	34.7188	19.29	3.3675	2.20625	0.27	0	2.51688	0.833333	137
0	SW	M1	C1	2019-10-27	1	0	0	0	0	0	0	0	0	0	138
0	SW	M1	C1	2019-10-27	2	0	0	0	0	0	0	0	0	0	139
0	SW	M1	C1	2019-10-27	3	0	0	0	0	0	0	0	0	0	140
0	SW	M1	C1	2019-10-27	4	0	0	0	0	0	0	0	0	0	141
0	SW	M1	C1	2019-10-27	5	0	0	0	0	0	0	0	0	0	142
0	SW	M1	C1	2019-10-27	6	0	0	0	0	0	0	0	0	0	143
0	SW	M1	C1	2019-10-27	7	0	0	0	0	0	0	0	0	0	144	7.2	52.6316	180	98.6154	2.38	44.1315
0	SW	M1	C1	2019-10-27	8	0	0	0	0	0	0	0	0	0	145
0	SW	M1	C1	2019-10-27	9	0	0	0	0	0	0	0	0	0	146
0	SW	M1	C1	2019-10-27	10	0	0	0	0	0	0	0	0	0	147
0	SW	M1	C1	2019-10-27	11	0	0	0	0	0	0	0	0	0	148
MF	SW	M1	C1	2019-10-27	12	6.5625	32.8125	18.23	3.35812	2.19062	0.27	0	2.50438	0.833333	149
MF	SW	M1	C1	2019-10-27	13	6.8125	34.0625	18.92	3.36437	2.19062	0.27	0	2.5075	0.833333	150
MF	SW	M1	C1	2019-10-27	14	6.71875	33.5938	18.66	3.355	2.19375	0.27	0	2.50438	0.833333	151
MF	SW	M1	C1	2019-10-27	15	6.94375	34.7188	19.29	3.33562	2.17437	0.25	0	2.505	0.833333	152
MF	SW	M1	C1	2019-10-27	16	6.84375	34.2188	19.01	3.35125	2.18688	0.25	0	2.51906	0.833333	153
MF	SW	M1	C1	2019-10-27	17	6.78125	33.9062	18.84	3.34813	2.18688	0.25	0	2.5175	0.833333	154
MF	SW	M1	C1	2019-10-27	18	6.78125	33.9062	18.84	3.35812	2.19062	0.25	0	2.52438	0.833333	155
MF	SW	M1	C1	2019-10-27	19	6.19313	34.4062	19.11	3.37062	2.2	0.25	0	2.53531	0.847458	156
MF	SW	M1	C1	2019-10-27	20	6.43125	32.1562	17.86	3.37375	2.19687	0.25	0	2.53531	0.833333	157
MF	SW	M1	C1	2019-10-27	21	6.36875	31.8438	17.69	3.37375	2.20312	0.25	0	2.53844	0.833333	158
MF	SW	M1	C1	2019-10-27	22	6.59375	32.9688	18.32	3.37375	2.20625	0.25	0	2.54	0.833333	159
MF	SW	M1	C1	2019-10-27	23	6.5625	32.8125	18.23	3.37688	2.21563	0.25	0	2.54625	0.833333	160
MF	SW	M1	C1	2019-10-28	0	6.625	33.125	18.4	3.38	2.21875	0.23875	0	2.56062	0.833333	161
MF	SW	M1	C1	2019-10-28	1	6.36875	31.8438	17.69	3.38313	2.21563	0.22875	0	2.57063	0.833333	162
MF	SW	M1	C1	2019-10-28	2	6.24375	31.2188	17.34	3.38625	2.21875	0.21225	0	2.59025	0.833333	163
MF	SW	M1	C1	2019-10-28	3	6.24375	31.2188	17.34	3.38313	2.20625	0.202875	0	2.59181	0.833333	164
MF	SW	M1	C1	2019-10-28	4	6.24375	31.2188	17.34	3.38	2.21563	0.2	0	2.59781	0.833333	165
MF	SW	M1	C1	2019-10-28	5	6.05	30.25	16.81	3.3925	2.22562	0.290222	0	2.51884	0.833333	166
MF	SW	M1	C1	2019-10-28	6	6.58625	29.9375	16.63	3.3925	2.21875	0.284372	0	2.52125	0.819672	167
MF	SW	M1	C1	2019-10-28	7	6.37312	28.9688	16.09	3.38625	2.21563	0.272	0	2.52894	0.819672	168	4.2	72.3684	1500	88.4615	2.31	45.7746
MF	SW	M1	C1	2019-10-28	8	6.75812	30.7188	17.07	3.3925	2.22562	0.27122	0	2.53784	0.819672	169
MF	SW	M1	C1	2019-10-28	9	6.58625	29.9375	16.63	3.3925	2.21875	0.272	0	2.53362	0.819672	170
MF	SW	M1	C1	2019-10-28	10	6.48313	29.4688	16.37	3.38	2.2225	0.278122	0	2.52313	0.819672	171
MF	SW	M1	C2												0	9.2		6300		4.44
MF	SW	M1	C2	2019-11-05	9	21.3994	97.27	54.04	3.30063	2.22125	0.2	0	2.56094	0.819672	1
MF	SW	M1	C2	2019-11-05	10	20.9726	95.33	52.96	3.30437	2.22125	0.2	0	2.56281	0.819672	2	0.32	96.5217	600	90.4762	3.24	27.027
MF	SW	M1	C2	2019-11-05	11	20.3874	92.67	51.48	3.30063	2.22125	0.2	0	2.56094	0.819672	3													9.2
MF	SW	M1	C2	2019-11-05	12	19.7802	89.91	49.95	3.30437	2.22125	0.2	0	2.56281	0.819672	4													12.6
MF	SW	M1	C2	2019-11-05	13	19.1444	87.02	48.34	3.3075	2.22125	0.2	0	2.56438	0.819672	5													3.9
MF	SW	M1	C2	2019-11-05	14	18.766	85.3	47.39	3.3075	2.22125	0.2	0	2.56438	0.819672	6													22.3
MF	SW	M1	C2	2019-11-05	15	14.0625	82.875	46.04	3.31375	2.22125	0.2	16.1875	2.5675	0.854932	7													11.7
MF	SW	M1	C2	2019-11-05	16	14.375	79.4688	44.15	3.29438	2.22125	0.17625	17.975	2.58156	0.84682	8													41
MF	SW	M1	C2	2019-11-05	17	13.5625	75.9375	42.19	3.29438	2.22812	0.169375	17.3062	2.59187	0.848464	9													66
MF	SW	M1	C2	2019-11-05	18	12.625	72.5938	40.33	3.29125	2.22438	0.16625	16.3813	2.59156	0.851852	10													64
MF	SW	M1	C2	2019-11-05	19	12.0938	71.3438	39.64	3.27875	2.22125	0.16	15.2	2.59	0.855056	11													84
MF	SW	M1	C2	2019-11-05	20	11.9688	67.6875	37.6	3.28187	2.22125	0.16	14.725	2.59156	0.849745	12													92
MF	SW	M1	C2	2019-11-05	21	11.9688	65.2812	36.27	3.285	2.23125	0.156875	17.175	2.60125	0.845065	13													74
MF	SW	M1	C2	2019-11-05	22	11.5	63.5312	35.3	3.28812	2.22438	0.15375	19.025	2.6025	0.846731	14
MF	SW	M1	C2	2019-11-05	23	11.5	62.0938	34.5	3.29438	2.22812	0.15375	19.5688	2.6075	0.843737	15
MF	SW	M1	C2	2019-11-06	0	11.1875	61.1562	33.98	3.28812	2.22812	0.150625	19.7563	2.6075	0.845356	16
MF	SW	M1	C2	2019-11-06	1	12.9375	59.875	33.26	3.29438	2.22812	0.150625	19.95	2.61063	0.822318	17
MF	SW	M1	C2	2019-11-06	2	12.3125	59.0625	32.81	3.30063	2.23125	0.150625	20.4875	2.61531	0.827496	18
MF	SW	M1	C2	2019-11-06	3	12.3125	56.375	31.32	3.30063	2.2375	0.1475	19.1187	2.62156	0.820746	19
MF	SW	M1	C2	2019-11-06	4	11.9688	56.2188	31.23	3.30437	2.24375	0.1475	18.9312	2.62656	0.824473	20
MF	SW	M1	C2	2019-11-06	5	11.8125	56.0625	31.15	3.30063	2.24063	0.1475	18.9	2.62312	0.825967	21
MF	SW	M1	C2	2019-11-06	6	11.6562	55.25	30.69	3.30437	2.22812	0.144375	18.6438	2.62188	0.825782	22
MF	SW	M1	C2	2019-11-06	7	11.3438	54.4688	30.26	3.3075	2.24688	0.144375	18.3875	2.63281	0.827635	23
MF	SW	M1	C2	2019-11-06	8	11.1875	54.125	30.07	3.3075	2.14062	0.144375	17.8438	2.57969	0.828708	24	0.31	96.6304	160	97.4603	2.25	49.3243
MF	SW	M1	C2	2019-11-06	9	11.1875	53.8125	29.9	3.31375	2.04688	0.1375	18.3875	2.54281	0.827885	25
MF	SW	M1	C2	2019-11-06	10	11.0312	53.5	29.72	3.30063	2.04375	0.134375	18.7375	2.53781	0.829056	26
MF	SW	M1	C2	2019-11-06	11	10.4688	53.5	29.72	3.3075	2.06	0.125	18.6125	2.55875	0.836346	27
MF	SW	M1	C2	2019-11-06	12	10.2188	53.3438	29.64	3.30437	2.05625	0.1375	18.45	2.54281	0.839233	28
MF	SW	M1	C2	2019-11-06	13	10.4375	52.875	29.38	3.29438	2.05	0.13125	18.2937	2.54094	0.835143	29
MF	SW	M1	C2	2019-11-06	14	11.8387	52.5312	29.18	3.30437	2.05313	0.14125	18.1	2.5375	0.816083	30
MF	SW	M1	C2	2019-11-06	15	10.5312	52.375	29.1	3.29438	2.04375	0.1375	18.8625	2.53156	0.832588	31
MF	SW	M1	C2	2019-11-06	16	9.875	51.9062	28.84	3.2975	2.04688	0.1375	18.9937	2.53469	0.840162	32
MF	SW	M1	C2	2019-11-06	17	9.5625	51.9062	28.84	3.2975	2.04375	0.1375	18.1625	2.53313	0.844433	33
MF	SW	M1	C2	2019-11-06	18	10.8438	51.9062	28.84	3.29125	2.05	0.134375	18.1	2.53625	0.827191	34
MF	SW	M1	C2	2019-11-06	19	8.28125	51.2812	28.49	3.28812	2.04062	0.1375	0	2.52687	0.860965	35
MF	SW	M1	C2	2019-11-06	20	8.4375	50.9375	28.3	3.29438	2.04688	0.1375	0	2.53313	0.857895	36
MF	SW	M1	C2	2019-11-06	21	9.40625	50.3125	27.95	3.2975	2.05	0.134375	0	2.53938	0.842491	37
MF	SW	M1	C2	2019-11-06	22	8.4375	49.6875	27.6	3.285	2.04062	0.134375	0	2.52844	0.854839	38
MF	SW	M1	C2	2019-11-06	23	8.59375	49.375	27.43	3.30437	2.05	0.134375	0	2.54281	0.851752	39
MF	SW	M1	C2	2019-11-07	0	8.9375	48.0938	26.72	3.30063	2.05625	0.134375	0	2.54406	0.843288	40
MF	SW	M1	C2	2019-11-07	1	7.96875	47.7812	26.55	3.2975	2.04688	0.134375	0	2.53781	0.857063	41
MF	SW	M1	C2	2019-11-07	2	9.40625	47.2812	26.27	3.31062	2.06312	0.134375	0	2.5525	0.834068	42
MF	SW	M1	C2	2019-11-07	3	9.40625	47.2812	26.27	3.3075	2.05625	0.134375	0	2.5475	0.834068	43
MF	SW	M1	C2	2019-11-07	4	9.25	46.9688	26.09	3.3075	2.05625	0.134375	0	2.5475	0.835464	44
MF	SW	M1	C2	2019-11-07	5	9.875	46.3438	25.75	3.31062	2.06	0.13125	0	2.55406	0.824347	45
MF	SW	M1	C2	2019-11-07	6	9.09375	46.0312	25.57	3.3075	2.05625	0.13125	0	2.55063	0.835034	46
MF	SW	M1	C2	2019-11-07	7	10.1875	45.5312	25.3	3.31375	2.0725	0.13125	0	2.56188	0.817162	47
MF	SW	M1	C2	2019-11-07	8	9.5625	45.375	25.21	3.32	2.16938	0.13125	0	2.61344	0.825939	48	0.1	98.913	290	95.3968	2.44	45.045
MF	SW	M1	C2	2019-11-07	9	10.375	45.2188	25.12	3.30063	2.15625	0.13125	0	2.59719	0.813378	49
MF	SW	M1	C2	2019-11-07	10	8.78125	45.0625	25.03	3.3075	2.16	0.13125	0	2.6025	0.836912	50
MF	SW	M1	C2	2019-11-07	11	8.9375	45.0625	25.03	3.31062	2.16312	0.1125	0	2.62438	0.834491	51
MF	SW	M1	C2	2019-11-07	12	8.9375	45.0625	25.03	3.3075	2.16938	0.121875	0	2.61656	0.834491	52
MF	SW	M1	C2	2019-11-07	13	8.4375	44.9062	24.95	3.3075	2.15625	0.128125	0	2.60375	0.841828	53
MF	SW	M1	C2	2019-11-07	14	7.65625	44.9062	24.95	3.31062	2.16625	0.13125	0	2.60719	0.85434	54
MF	SW	M1	C2	2019-11-07	15	8.125	44.75	24.86	3.28812	2.14688	0.13125	0	2.58625	0.846336	55
MF	SW	M1	C2	2019-11-07	16	7.65625	44.4375	24.69	3.2975	2.14688	0.128125	0	2.59406	0.853029	56
MF	SW	M1	C2	2019-11-07	17	8.59375	44.4375	24.69	3.28812	2.1375	0.128125	0	2.58469	0.837949	57
MF	SW	M1	C2	2019-11-07	18	7.34375	43.7812	24.32	3.28187	2.13125	0.128125	0	2.57844	0.856357	58
MF	SW	M1	C2	2019-11-07	19	8.125	43.4688	24.15	3.29438	2.14375	0.128125	0	2.59094	0.84252	59
MF	SW	M1	C2	2019-11-07	20	7.1875	43.3125	24.06	3.29438	2.14688	0.128125	0	2.5925	0.857673	60
MF	SW	M1	C2	2019-11-07	21	8.28125	43	23.89	3.2975	2.16	0.128125	0	2.60062	0.838513	61
MF	SW	M1	C2	2019-11-07	22	7.5	42.1875	23.44	3.29438	2.14062	0.128125	0	2.58937	0.849057	62
MF	SW	M1	C2	2019-11-07	23	8.4375	42.0312	23.35	3.31062	2.15313	0.128125	0	2.60375	0.832817	63
MF	SW	M1	C2	2019-11-08	0	8.59375	41.7188	23.18	3.31062	2.16312	0.128125	0	2.60875	0.829193	64
MF	SW	M1	C2	2019-11-08	1	7.34375	41.5625	23.09	3.30063	2.15313	0.128125	0	2.59875	0.84984	65
MF	SW	M1	C2	2019-11-08	2	7.96875	40.4375	22.47	3.31062	2.16	0.128125	0	2.60719	0.835378	66
MF	SW	M1	C2	2019-11-08	3	9.875	40.2812	22.38	3.31375	2.16312	0.128125	0	2.61031	0.803115	67
MF	SW	M1	C2	2019-11-08	4	8.59375	39.8125	22.12	3.32	2.17563	0.128125	0	2.61969	0.822466	68
MF	SW	M1	C2	2019-11-08	5	9.875	39.6562	22.03	3.32625	2.1725	0.128125	0	2.62125	0.800631	69
MF	SW	M1	C2	2019-11-08	6	9.5625	39.6562	22.03	3.33875	2.1725	0.128125	0	2.6275	0.805714	70
MF	SW	M1	C2	2019-11-08	7	8.9375	39.3438	21.86	3.32	2.16312	0.128125	0	2.61344	0.814887	71
MF	SW	M1	C2	2019-11-08	8	8.3125	39	21.67	3.32938	2.16938	0.128125	0	2.62125	0.824306	72	0.1	98.913	350	94.4444	2.22	50
MF	SW	M1	C2	2019-11-08	9	9.5625	39	21.67	3.32313	2.16625	0.125	0	2.61969	0.803089	73
MF	SW	M1	C2	2019-11-08	10	8.40625	39.6562	22.03	3.32	2.16312	0.125	0	2.61656	0.825098	74
MF	SW	M1	C2	2019-11-08	11	8.25	42.3438	23.52	3.31375	2.16	0.121875	0	2.615	0.836936	75
MF	SW	M1	C2	2019-11-08	12	7.78125	42.3438	23.52	3.31375	2.16	0.121875	0	2.615	0.844763	76
MF	SW	M1	C2	2019-11-08	13	6.34375	41.7188	23.18	3.30437	2.14688	0.125	0	2.60062	0.86801	77
MF	SW	M1	C2	2019-11-08	14	8.6875	41.7188	23.18	3.29125	2.14375	0.121875	0	2.59563	0.82765	78
MF	SW	M1	C2	2019-11-08	15	7.59375	41.5625	23.09	3.29125	2.14688	0.121875	0	2.59719	0.845518	79
MF	SW	M1	C2	2019-11-08	16	8.0625	41.5625	23.09	3.26313	2.1025	0.121875	0	2.56094	0.837531	80
MF	SW	M1	C2	2019-11-08	17	8.53125	41.4062	23	3.26938	2.115	0.121875	0	2.57031	0.829161	81
MF	SW	M1	C2	2019-11-08	18	8.21875	41.4062	23	3.27875	2.12812	0.121875	0	2.58156	0.834383	82
MF	SW	M1	C2	2019-11-08	19	7.09375	41.25	22.92	3.27562	2.115	0.121875	0	2.57344	0.853264	83
MF	SW	M1	C2	2019-11-08	20	7.90625	41.0938	22.83	3.24063	2.1025	0.121875	0	2.54969	0.838648	84
MF	SW	M1	C2	2019-11-08	21	7.59375	41.0938	22.83	3.22187	2.08	0.121875	0	2.52906	0.844031	85
MF	SW	M1	C2	2019-11-08	22	7.90625	40.9062	22.73	3.25	2.11187	0.121875	0	2.55906	0.838028	86
MF	SW	M1	C2	2019-11-08	23	7.75	40.75	22.64	3.25312	2.10875	0.121875	0	2.55906	0.840206	87
MF	SW	M1	C2	2019-11-09	0	7.4375	40.4375	22.47	3.26313	2.11187	0.121875	0	2.56562	0.844648	88
MF	SW	M1	C2	2019-11-09	1	6.3125	40.4375	22.47	3.27875	2.12812	0.121875	0	2.58156	0.864973	89
MF	SW	M1	C2	2019-11-09	2	6.9375	40.4375	22.47	3.25937	2.1025	0.11875	0	2.56219	0.853562	90
MF	SW	M1	C2	2019-11-09	3	7.4375	40.2812	22.38	3.26313	2.11813	0.121875	0	2.56875	0.844139	91
MF	SW	M1	C2	2019-11-09	4	6.9375	40.2812	22.38	3.27562	2.115	0.11875	0	2.57656	0.853077	92
MF	SW	M1	C2	2019-11-09	5	6.78125	40.2812	22.38	3.27562	2.11813	0.121875	0	2.575	0.85591	93
MF	SW	M1	C2	2019-11-09	6	6.46875	40.2812	22.38	3.2725	2.12438	0.121875	0	2.57656	0.861631	94
MF	SW	M1	C2	2019-11-09	7	6.46875	39.9688	22.2	3.27875	2.12125	0.121875	0	2.57812	0.8607	95
MF	SW	M1	C2	2019-11-09	8	6.875	39.8125	22.12	3.26625	2.115	0.121875	0	2.56875	0.852744	96	0.1	98.913	180	97.1429	2.38	46.3964
MF	SW	M1	C2	2019-11-09	9	8.5625	39.6562	22.03	3.27875	2.10562	0.11875	0	2.57344	0.822424	97
MF	SW	M1	C2	2019-11-09	10	8.40625	39	21.67	3.26625	2.10562	0.121875	0	2.56406	0.822676	98
MF	SW	M1	C2	2019-11-09	11	8.5625	38.5312	21.41	3.25625	2.0925	0.11875	0	2.55563	0.818182	99
MF	SW	M1	C2	2019-11-09	12	9.03125	38.5312	21.41	3.26625	2.09938	0.11875	0	2.56406	0.810118	100
MF	SW	M1	C2	2019-11-09	13	8.875	38.375	21.32	3.24375	2.08	0.121875	0	2.54	0.812169	101
MF	SW	M1	C2	2019-11-09	14	7.4375	38.375	21.32	3.26313	2.10562	0.121875	0	2.5625	0.837653	102
MF	SW	M1	C2	2019-11-09	15	7.90625	38.375	21.32	3.2725	2.10562	0.11875	0	2.57031	0.829169	103
MF	SW	M1	C2	2019-11-09	16	7.59375	38.375	21.32	3.2725	2.10875	0.121875	0	2.56875	0.834806	104
MF	SW	M1	C2	2019-11-09	17	6.65625	38.2188	21.23	3.28187	2.11187	0.11875	0	2.57812	0.851671	105
MF	SW	M1	C2	2019-11-09	18	7.90625	37.9062	21.06	3.2725	2.10875	0.11875	0	2.57187	0.827422	106
MF	SW	M1	C2	2019-11-09	19	8.5625	37.75	20.97	3.28187	2.115	0.121875	0	2.57656	0.815115	107
MF	SW	M1	C2	2019-11-09	20	9.5	37.75	20.97	3.26938	2.1025	0.11875	0	2.56719	0.798942	108
MF	SW	M1	C2	2019-11-09	21	8.25	37.5625	20.87	3.28187	2.10562	0.11875	0	2.575	0.819918	109
MF	SW	M1	C2	2019-11-09	22	8.0625	37.5625	20.87	3.26625	2.10562	0.11875	0	2.56719	0.823288	110
MF	SW	M1	C2	2019-11-09	23	7.75	37.25	20.69	3.29125	2.12438	0.11875	0	2.58906	0.827778	111
MF	SW	M1	C2	2019-11-10	0	7.4375	37.4062	20.78	3.27562	2.10875	0.11875	0	2.57344	0.834146	112
MF	SW	M1	C2	2019-11-10	1	7.90625	38.6875	21.49	3.27875	2.11813	0.11875	0	2.57969	0.830315	113
MF	SW	M1	C2	2019-11-10	2	8.40625	37.5625	20.87	3.28187	2.12125	0.11875	0	2.58281	0.817131	114
MF	SW	M1	C2	2019-11-10	3	7.90625	37.0938	20.61	3.28187	2.12125	0.121875	0	2.57969	0.824306	115
MF	SW	M1	C2	2019-11-10	4	8.40625	36.4688	20.26	3.27562	2.11813	0.11875	0	2.57812	0.812674	116
MF	SW	M1	C2	2019-11-10	5	7.90625	37.4062	20.78	3.25	2.09625	0.11875	0	2.55437	0.825517	117
MF	SW	M1	C2	2019-11-10	6	7.90625	36.7812	20.43	3.285	2.13125	0.121875	0	2.58625	0.823077	118
MF	SW	M1	C2	2019-11-10	7	7.90625	36.1562	20.09	3.285	2.12438	0.11875	0	2.58594	0.820567	119
MF	SW	M1	C2	2019-11-10	8	7.75	37.75	20.97	3.28812	2.12438	0.121875	0	2.58438	0.82967	120	0.1	98.913	220	96.5079	2.4	45.9459
MF	SW	M1	C2	2019-11-10	9	8.71875	37.9062	21.06	3.29438	2.13437	0.121875	0	2.5925	0.813003	121
MF	SW	M1	C2	2019-11-10	10	8.0625	36.9375	20.52	3.26938	2.115	0.11875	0	2.57344	0.820833	122
MF	SW	M1	C2	2019-11-10	11	8.71875	36.9375	20.52	3.27562	2.11187	0.11875	0	2.575	0.809035	123
MF	SW	M1	C2	2019-11-10	12	7.125	36.4688	20.26	3.26625	2.09938	0.11875	0	2.56406	0.836559	124
MF	SW	M1	C2	2019-11-10	13	8.71875	37.5625	20.87	3.29125	2.12125	0.11875	0	2.5875	0.811614	125
MF	SW	M1	C2	2019-11-10	14	7.90625	38.0625	21.15	3.25937	2.1025	0.11875	0	2.56219	0.828008	126
MF	SW	M1	C2	2019-11-10	15	7.75	37.75	20.97	3.28187	2.12125	0.121875	0	2.57969	0.82967	127
MF	SW	M1	C2	2019-11-10	16	7.75	37.75	20.97	3.2725	2.10875	0.11875	0	2.57187	0.82967	128
MF	SW	M1	C2	2019-11-10	17	7.75	37.5625	20.87	3.27875	2.12125	0.11875	0	2.58125	0.828966	129
MF	SW	M1	C2	2019-11-10	18	7.75	37.5625	20.87	3.28187	2.11813	0.11875	0	2.58125	0.828966	130
MF	SW	M1	C2	2019-11-10	19	7.59375	37.4062	20.78	3.26625	2.11187	0.11875	0	2.57031	0.83125	131
MF	SW	M1	C2	2019-11-10	20	7.59375	37.4062	20.78	3.26625	2.10562	0.115625	0	2.57031	0.83125	132
MF	SW	M1	C2	2019-11-10	21	7.59375	37.4062	20.78	3.2725	2.10562	0.11875	0	2.57031	0.83125	133
MF	SW	M1	C2	2019-11-10	22	7.59375	37.4062	20.78	3.2725	2.115	0.11875	0	2.575	0.83125	134
MF	SW	M1	C2	2019-11-10	23	7.59375	37.25	20.69	3.27562	2.12125	0.11875	0	2.57969	0.830662	135
MF	SW	M1	C2	2019-11-11	0	7.59375	37.25	20.69	3.285	2.12438	0.11875	0	2.58594	0.830662	136
MF	SW	M1	C2	2019-11-11	1	7.4375	37.25	20.69	3.28812	2.12812	0.11875	0	2.58937	0.833566	137
MF	SW	M1	C2	2019-11-11	2	7.28125	37.0938	20.61	3.2725	2.10875	0.11875	0	2.57187	0.835915	138
MF	SW	M1	C2	2019-11-11	3	7.125	37.0938	20.61	3.25937	2.09625	0.11875	0	2.55906	0.838869	139
MF	SW	M1	C2	2019-11-11	4	6.96875	36.9375	20.52	3.27875	2.11813	0.11875	0	2.57969	0.841281	140
MF	SW	M1	C2	2019-11-11	5	6.95625	36.625	20.35	3.27875	2.11813	0.11875	0	2.57969	0.840384	141
MF	SW	M1	C2	2019-11-11	6	6.85625	36.625	20.35	3.29438	2.1375	0.11875	0	2.59719	0.842317	142
MF	SW	M1	C2	2019-11-11	7	6.8125	36.4688	20.26	3.27875	2.12438	0.121875	0	2.57969	0.842599	143
MF	SW	M1	C2	2019-11-11	8	6.65625	36.4688	20.26	3.27875	2.115	0.11875	0	2.57812	0.845652	144	0.1	98.913	300	95.2381	2.41	45.7207
MF	SW	M1	C2	2019-11-11	9	6.3125	36.4688	20.26	3.285	2.12812	0.11875	0	2.58781	0.852447	145
MF	SW	M1	C2	2019-11-11	10	6.3125	36.3125	20.17	3.2725	2.10875	0.11875	0	2.57187	0.851906	146
MF	SW	M1	C2	2019-11-11	11	6.3125	36.3125	20.17	3.26313	2.10562	0.11875	0	2.56562	0.851906	147
MF	SW	M1	C2	2019-11-11	12	6.15625	36.1562	20.09	3.2725	2.115	0.11875	0	2.575	0.854505	148
MF	SW	M1	C2	2019-11-11	13	6	36.1562	20.09	3.26938	2.11187	0.11875	0	2.57187	0.857672	149
MF	SW	M1	C2	2019-11-11	14	5.84375	36	20	3.26625	2.1025	0.11875	0	2.56562	0.860344	150
MF	SW	M1	C2	2019-11-11	15	5.6875	35.8125	19.9	3.26313	2.0925	0.11875	0	2.55906	0.862952	151
MF	SW	M1	C2	2019-11-11	16	6.15625	35.5	19.72	3.26938	2.10875	0.11875	0	2.57031	0.852213	152
MF	SW	M1	C2	2019-11-11	17	6.8125	36.3125	20.17	3.27562	2.10875	0.11875	0	2.57344	0.842029	153
MF	SW	M1	C2	2019-11-11	18	7.59375	36.9375	20.52	3.28187	2.12812	0.11875	0	2.58625	0.829474	154
MF	SW	M1	C2	2019-11-11	19	6.8125	35.8125	19.9	3.26313	2.1025	0.11875	0	2.56406	0.840176	155
MF	SW	M1	C2	2019-11-11	20	6.65625	35.3438	19.64	3.2725	2.115	0.11875	0	2.575	0.841518	156
MF	SW	M1	C2	2019-11-11	21	6.96875	36.3125	20.17	3.27562	2.10562	0.11875	0	2.57187	0.838989	157
MF	SW	M1	C2	2019-11-11	22	7.4375	35.8125	19.9	3.26938	2.10562	0.11875	0	2.56875	0.828035	158
MF	SW	M1	C2	2019-11-11	23	7.28125	35.1875	19.55	3.2725	2.09625	0.11875	0	2.56562	0.82855	159
MF	SW	M1	C2	2019-11-12	0	7.75	36.7812	20.43	3.28187	2.11813	0.11875	0	2.58125	0.825965	160
MF	SW	M2	C1												0	12.6		10000		4.5
MF	SW	M2	C1	2019-11-27	13	27.7812	99.2188	198.44	3.07375	2.16125	0.401062	0	2.21644	0.78125	1
MF	SW	M2	C1	2019-11-27	14	23.4062	91.2188	182.44	3.07063	2.16125	0.401062	0	2.21488	0.795802	2	0.1	99.2063	1400	86	4.38	2.66667
MF	SW	M2	C1	2019-11-27	15	25.0312	89.7812	179.56	3.06125	2.16438	0.390075	0	2.22274	0.781981	3
MF	SW	M2	C1	2019-11-27	16	21.2188	92.4688	184.94	3.10125	2.16125	0.390075	0	2.24118	0.813359	4
MF	SW	M2	C1	2019-11-27	17	18.0312	88.6562	177.31	3.1025	2.16438	0.40075	0	2.23269	0.83099	5
MF	SW	M2	C1	2019-11-27	18	17.375	86.0312	172.06	3.08625	2.15187	0.380075	0	2.23899	0.831973	6
MF	SW	M2	C1	2019-11-27	19	17.625	87.7188	175.44	3.07375	2.155	0.390044	0	2.22433	0.832691	7
MF	SW	M2	C1	2019-11-27	20	19.3125	87.375	174.75	3.07063	2.14875	0.40075	0	2.20894	0.818981	8
MF	SW	M2	C1	2019-11-27	21	16.0312	85.4688	170.94	3.0675	2.15813	0.400438	0	2.21238	0.842057	9
MF	SW	M2	C1	2019-11-27	22	13.3125	83.3438	166.69	3.07687	2.15187	0.400438	0	2.21394	0.86227	10
MF	SW	M2	C1	2019-11-27	23	19.1562	84.3438	168.69	3.0675	2.155	0.380044	0	2.23121	0.814915	11
MF	SW	M2	C1	2019-11-28	0	21.4062	83.875	167.75	3.08	2.16125	0.400438	0	2.22019	0.796676	12
MF	SW	M2	C1	2019-11-28	1	13.3125	83.7188	167.44	3.06438	2.16125	0.400438	0	2.21238	0.862802	13
MF	SW	M2	C1	2019-11-28	2	15.75	82.0938	164.19	3.07063	2.15813	0.390044	0	2.22433	0.839029	14
MF	SW	M2	C1	2019-11-28	3	18.6875	80.6562	161.31	3.05125	2.16125	0.400438	0	2.20581	0.811891	15
MF	SW	M2	C1	2019-11-28	4	15.7188	82.3438	164.69	3.05437	2.155	0.412224	0	2.19246	0.839707	16
MF	SW	M2	C1	2019-11-28	5	17.9688	79.5625	159.13	3.05437	2.155	0.400125	0	2.20456	0.815764	17
MF	SW	M2	C1	2019-11-28	6	18.6562	79.375	158.75	3.07063	2.15813	0.400438	0	2.21394	0.809691	18
MF	SW	M2	C1	2019-11-28	7	16.4375	78.5938	157.19	3.05812	2.155	0.380012	0	2.22655	0.827031	19
MF	SW	M2	C1	2019-11-28	8	18.8438	77.7812	155.56	3.07375	2.16125	0.400438	0	2.21706	0.804981	20
MF	SW	M2	C1	2019-11-28	9	17.875	79.7812	159.56	3.06438	2.16125	0.380044	0	2.23277	0.81696	21
MF	SW	M2	C1	2019-11-28	10	18.2812	77.7812	155.56	3.05812	2.15187	0.390081	0	2.21492	0.809694	22
MF	SW	M2	C1	2019-11-28	11	23.875	77.1562	154.31	3.06125	2.16438	0.401813	0	2.211	0.763687	23
MF	SW	M2	C1	2019-11-28	12	23.25	76.8438	153.69	3.06438	2.16438	0.402125	0	2.21225	0.767718	24	0.1	99.2063	3400	66	3.36	25.3333
MF	SW	M2	C1	2019-11-28	13	19.2188	78.6562	157.31	3.06438	2.15813	0.402438	0	2.20881	0.80364	25
MF	SW	M2	C1	2019-11-28	14	23.0938	76.0312	152.06	3.05812	2.155	0.402438	0	2.20412	0.767024	26
MF	SW	M2	C1	2019-11-28	15	17.5625	74.5938	149.19	3.06438	2.15187	0.402438	0	2.20569	0.809427	27
MF	SW	M2	C1	2019-11-28	16	16.6562	73.625	147.25	3.05812	2.16125	0.380181	0	2.22951	0.815507	28
MF	SW	M2	C1	2019-11-28	17	16.4375	73.3125	146.63	3.07063	2.15813	0.390112	0	2.22426	0.816852	29
MF	SW	M2	C1	2019-11-28	18	12.0938	72.5	145	3.06438	2.155	0.400813	0	2.20887	0.857037	30
MF	SW	M2	C1	2019-11-28	19	0.375	0.5	1	1.33813	0.1075	2.52813	0	-1.80531	0.571429	31
MF	SW	M2	C1	2019-11-28	20	13.4688	72.0312	144.06	3.06438	2.04375	0.380012	0	2.17405	0.842471	32
MF	SW	M2	C1	2019-11-28	21	9.5625	70.125	140.25	3.06125	2.16438	0.380012	0	2.2328	0.88	33
MF	SW	M2	C1	2019-11-28	22	13.8125	69.7812	139.56	3.06438	2.16438	0.400125	0	2.21425	0.834766	34
MF	SW	M2	C1	2019-11-28	23	12.2812	69.625	139.25	3.06125	2.15187	0.380044	0	2.22652	0.850057	35
MF	SW	M2	C1	2019-11-29	0	13.7188	69.5	139	3.07063	2.16125	0.400438	0	2.2155	0.835148	36
MF	SW	M2	C1	2019-11-29	1	18.8438	68.1875	136.38	3.05437	2.14875	0.380044	0	2.22152	0.783483	37
MF	SW	M2	C1	2019-11-29	2	17.7188	67.5625	135.13	3.06438	2.15187	0.400438	0	2.20769	0.792232	38
MF	SW	M2	C1	2019-11-29	3	18.8438	67.2188	134.44	3.05437	2.14875	0.380044	0	2.22152	0.781046	39
MF	SW	M2	C1	2019-11-29	4	13.0625	66.9062	133.81	3.06438	2.155	0.380044	0	2.22964	0.836655	40
MF	SW	M2	C1	2019-11-29	5	16.9688	67.75	135.5	3.06438	2.16125	0.400438	0	2.21238	0.799705	41
MF	SW	M2	C1	2019-11-29	6	16.9062	68.5938	137.19	3.06438	2.15813	0.390044	0	2.22121	0.802266	42
MF	SW	M2	C1	2019-11-29	7	15.875	66.125	132.25	3.06438	2.15813	0.400438	0	2.21081	0.806402	43
MF	SW	M2	C1	2019-11-29	8	13.625	63.6875	127.38	3.05812	2.15187	0.380044	0	2.22496	0.823767	44
MF	SW	M2	C1	2019-11-29	9	13.4062	64.3438	128.69	3.06125	2.15187	0.390044	0	2.21652	0.827572	45
MF	SW	M2	C1	2019-11-29	10	12.0312	63.875	127.75	3.12062	2.16125	0.380144	0	2.26079	0.841499	46
MF	SW	M2	C1	2019-11-29	11	10.3438	63.4062	126.81	3.08625	2.15813	0.402438	0	2.21975	0.859746	47
0	SW	M2	C1	2019-11-29	12	0	0	0	0	0	0	0	0	0	48	0.1	99.2063	2700	73	3.66	18.6667
0	SW	M2	C1	2019-11-29	13	0	0	0	0	0	0	0	0	0	49
MF	SW	M2	C1	2019-11-29	14	11.0938	59.0625	118.13	3.08312	2.15187	0.380369	0	2.23713	0.841871	50
MF	SW	M2	C1	2019-11-29	15	18.1875	62.75	125.5	3.06438	2.16438	0.403375	0	2.211	0.77529	51
MF	SW	M2	C1	2019-11-29	16	17.5625	62.4375	124.88	3.07375	2.15813	0.390244	0	2.22569	0.780469	52
MF	SW	M2	C1	2019-11-29	17	16.125	59.2812	118.56	3.06125	2.155	0.402125	0	2.206	0.786158	53
MF	SW	M2	C1	2019-11-29	18	16.5312	62.125	124.25	3.07063	2.155	0.390181	0	2.22263	0.789829	54
MF	SW	M2	C1	2019-11-29	19	14.0312	61	122	3.05437	2.15813	0.401438	0	2.20481	0.812995	55
MF	SW	M2	C1	2019-11-29	20	13	59.7188	119.44	3.06438	2.15813	0.380144	0	2.23111	0.821229	56
MF	SW	M2	C1	2019-11-29	21	15.5	58.5938	117.19	3.05125	2.16125	0.401438	0	2.20481	0.790806	57
MF	SW	M2	C1	2019-11-29	22	10.125	58.2812	116.56	3.06438	2.15187	0.401125	0	2.207	0.851987	58
MF	SW	M2	C1	2019-11-29	23	14.5938	57.8125	115.63	3.04813	2.155	0.390144	0	2.21142	0.798446	59
MF	SW	M2	C1	2019-11-30	0	13.875	57.625	115.25	3.05812	2.15813	0.401438	0	2.20669	0.805944	60
MF	SW	M2	C1	2019-11-30	1	14.2812	59	118	3.05125	2.16125	0.401438	0	2.20481	0.805117	61
MF	SW	M2	C1	2019-11-30	2	11.9688	56.5312	113.06	3.06125	2.15813	0.401438	0	2.20825	0.825274	62
MF	SW	M2	C1	2019-11-30	3	9.25	55.875	111.75	3.07063	2.155	0.390181	0	2.22263	0.857965	63
MF	SW	M2	C1	2019-11-30	4	-0.65625	0.71875	1.44	1.31625	0.120625	2.53125	0	-1.81281	11.5	64
MF	SW	M2	C1	2019-11-30	5	17.1562	55.7188	111.44	3.0675	2.16125	0.380213	0	2.23416	0.76458	65
MF	SW	M2	C1	2019-11-30	6	41.5	54.9062	109.81	3.05812	2.155	0.402125	0	2.20444	0.56953	66
MF	SW	M2	C1	2019-11-30	7	12.6875	56.5938	113.19	3.05437	2.14875	0.402438	0	2.19912	0.81687	67
MF	SW	M2	C1	2019-11-30	8	12.7812	54.2812	108.56	3.05125	2.14875	0.402438	0	2.19756	0.809413	68
MF	SW	M2	C1	2019-11-30	9	14.5312	53.8125	107.63	3.06438	2.15187	0.402438	0	2.20569	0.78738	69
MF	SW	M2	C1	2019-11-30	10	14.375	53.625	107.25	3.05812	2.15187	0.390244	0	2.21476	0.788603	70
MF	SW	M2	C1	2019-11-30	11	13.4688	55.4688	110.94	3.05437	2.14562	0.402125	0	2.19787	0.804624	71
MF	SW	M2	C1	2019-11-30	12	16.75	53.4688	106.94	3.05437	2.14562	0.402125	0	2.19787	0.76146	72	0.1	99.2063	3100	69	3.34	25.7778
MF	SW	M2	C1	2019-11-30	13	13.5625	53.3125	106.63	3.06125	2.14875	0.390181	0	2.21482	0.797196	73
MF	SW	M2	C1	2019-11-30	14	13.7188	53	106	3.05437	2.1425	0.390181	0	2.20826	0.794379	74
MF	SW	M2	C1	2019-11-30	15	14.375	52.6875	105.38	3.05437	2.15187	0.401813	0	2.20131	0.785648	75
MF	SW	M2	C1	2019-11-30	16	9.46875	54.4062	108.81	3.05125	2.15187	0.401813	0	2.19975	0.851761	76
MF	SW	M2	C1	2019-11-30	17	12	51.0938	102.19	3.05812	2.14875	0.401813	0	2.20162	0.809807	77
MF	SW	M2	C1	2019-11-30	18	15.7188	49.4688	98.94	3.05437	2.14875	0.380181	0	2.22138	0.758869	78
MF	SW	M2	C1	2019-11-30	19	16.5938	51.4688	102.94	3.06438	2.15813	0.402125	0	2.20912	0.756198	79
MF	SW	M2	C1	2019-11-30	20	12.5	49.3125	98.63	3.04813	2.16125	0.390213	0	2.21448	0.797776	80
MF	SW	M2	C1	2019-11-30	21	15.4688	49.3125	98.63	3.05812	2.155	0.401813	0	2.20475	0.761216	81
MF	SW	M2	C1	2019-11-30	22	14.6875	49.1562	98.31	3.05812	2.14875	0.390181	0	2.21326	0.769946	82
MF	SW	M2	C1	2019-11-30	23	19.7812	49.1562	98.31	3.06438	2.155	0.401813	0	2.20788	0.713055	83
MF	SW	M2	C1	2019-12-01	0	17	49	98	3.05437	2.15813	0.401813	0	2.20444	0.742424	84
MF	SW	M2	C1	2019-12-01	1	13.1562	49	98	3.06438	2.15187	0.390181	0	2.21794	0.788336	85
MF	SW	M2	C1	2019-12-01	2	14.3438	48.8438	97.69	3.0675	2.15187	0.390181	0	2.21951	0.772997	86
MF	SW	M2	C1	2019-12-01	3	13	51.8438	103.69	3.05125	2.15813	0.401813	0	2.20288	0.799518	87
MF	SW	M2	C1	2019-12-01	4	8.59375	48.6875	97.38	3.06125	2.14875	0.390213	0	2.21479	0.849973	88
MF	SW	M2	C1	2019-12-01	5	9.46875	48.375	96.75	3.09813	2.155	0.401813	0	2.22475	0.836305	89
MF	SW	M2	C1	2019-12-01	6	11.25	47.875	95.75	3.02813	2.15187	0.401813	0	2.18819	0.809725	90
MF	SW	M2	C1	2019-12-01	7	13.625	40.5625	81.13	3.08625	2.15813	0.401813	0	2.22038	0.748558	91
MF	SW	M2	C1	2019-12-01	8	11	46.4375	92.88	3.06125	2.155	0.401438	0	2.20669	0.808487	92
MF	SW	M2	C1	2019-12-01	9	9.78125	45.6562	91.31	3.07375	2.15813	0.401438	0	2.2145	0.823563	93
MF	SW	M2	C1	2019-12-01	10	9.34375	44.5312	89.06	3.07687	2.155	0.401125	0	2.21481	0.826566	94
MF	SW	M2	C1	2019-12-01	11	9.59375	44.375	88.75	3.0675	2.14562	0.401125	0	2.20544	0.822235	95
MF	SW	M2	C1	2019-12-01	12	9.375	47.375	94.75	3.07063	2.15187	0.401125	0	2.21013	0.834802	96	0.1	99.2063			3.33	26
MF	SW	M2	C1	2019-12-01	13	9.96875	44.0312	88.06	3.05812	2.155	0.4005	0	2.20606	0.815394	97
MF	SW	M2	C1	2019-12-01	14	12.5	43.875	87.75	3.0675	2.155	0.39005	0	2.2212	0.778271	98
MF	SW	M2	C1	2019-12-01	15	8.28125	43.0938	86.19	3.05812	2.155	0.4005	0	2.20606	0.838808	99
MF	SW	M2	C1	2019-12-01	16	9.90625	41.9688	83.94	3.05812	2.15813	0.39005	0	2.21807	0.809036	100
MF	SW	M2	C1	2019-12-01	17	9.4375	41.5	83	3.05812	2.15187	0.39005	0	2.21495	0.814724	101
MF	SW	M2	C1	2019-12-01	18	9.625	39.5625	79.13	3.06438	2.155	0.4005	0	2.20919	0.80432	102
MF	SW	M2	C1	2019-12-01	19	8.59375	39.25	78.5	3.0675	2.15187	0.4005	0	2.20919	0.820379	103
MF	SW	M2	C1	2019-12-01	20	8.875	40.2812	80.56	3.0675	2.155	0.4005	0	2.21075	0.819453	104
MF	SW	M2	C1	2019-12-01	21	7.84375	37.9688	75.94	3.06438	2.155	0.4005	0	2.20919	0.828786	105
MF	SW	M2	C1	2019-12-01	22	-0.46875	6.03125	12.06	1.31625	0.120625	2.53125	0	-1.81281	1.08427	106
MF	SW	M2	C1	2019-12-01	23	8.3125	33.3125	66.63	3.0675	2.15813	0.400813	0	2.212	0.8003	107
MF	SW	M2	C1	2019-12-02	0	8.65625	33.1562	66.31	3.06125	2.14875	0.39005	0	2.21495	0.792975	108
MF	SW	M2	C1	2019-12-02	1	6.03125	32.375	64.75	3.07063	2.155	0.400187	0	2.21263	0.842962	109
MF	SW	M2	C1	2019-12-02	2	8.375	31.25	62.5	3.05812	2.155	0.4005	0	2.20606	0.788644	110
MF	SW	M2	C1	2019-12-02	3	7.78125	29.9688	59.94	3.06125	2.15187	0.4005	0	2.20606	0.793874	111
MF	SW	M2	C1	2019-12-02	4	9.3125	31.9688	63.94	3.06125	2.155	0.390019	0	2.21811	0.774413	112
MF	SW	M2	C1	2019-12-02	5	7.8125	28.8438	57.69	3.0675	2.15813	0.400187	0	2.21263	0.786871	113
MF	SW	M2	C1	2019-12-02	6	7.21875	33.4375	66.88	3.05437	2.155	0.400187	0	2.2045	0.822444	114
MF	SW	M2	C1	2019-12-02	7	8.5	25.5	51	3.05812	2.15187	0.400187	0	2.20481	0.75	115
MF	SW	M2	C1	2019-12-02	8	8.15625	24.25	48.5	3.05812	2.155	0.400187	0	2.20637	0.748312	116
MF	SW	M2	C1	2019-12-02	9	7.34375	25.0312	50.06	3.06125	2.15187	0.390019	0	2.21654	0.773166	117
MF	SW	M2	C1	2019-12-02	10	6.125	23.4062	46.81	3.05437	2.15187	0.400187	0	2.20294	0.792593	118
MF	SW	M2	C2												0	3.9		210000		3.9
MF	SW	M2	C2	2019-12-10	10	18.4609	73.8438	147.69	2.76812	2.02687	0.413125	17.3125	1.98438	0.8	1
MF	SW	M2	C2	2019-12-10	11	18.2578	77.0312	154.06	2.7875	2.03313	0.390625	18.525	2.01969	0.808396	2	0.31	92.0513	760	99.6381	2.37	39.2308
MF	SW	M2	C2	2019-12-10	12	19.2188	76.875	153.75	2.80938	2.08125	0.390625	18.3	2.05469	0.8	3
MF	SW	M2	C2	2019-12-10	13	18.1016	76.4062	152.81	2.765	2.02375	0.4	19.4812	1.99438	0.808465	4
MF	SW	M2	C2	2019-12-10	14	18.9844	75.9375	151.88	2.78437	2.03	0.413125	20.2125	1.99406	0.8	5
MF	SW	M2	C2	2019-12-10	15	18.9375	75.75	151.5	2.78125	2.04	0.3875	22.2188	2.02312	0.8	6
MF	SW	M2	C2	2019-12-10	16	19.19	76.76	153.52	2.8	2.065	0.419375	22.825	2.01313	0.8	7
MF	SW	M2	C2	2019-12-10	17	17.8984	75.5938	151.19	2.80625	2.06188	0.403125	22.5688	2.03094	0.808557	8
MF	SW	M2	C2	2019-12-10	18	18.3594	73.4375	146.88	2.74938	2.00438	0.384375	22.2812	1.9925	0.8	9
MF	SW	M2	C2	2019-12-10	19	18.8594	75.4375	150.88	2.79062	2.04937	0.3875	23.0437	2.0325	0.8	10
MF	SW	M2	C2	2019-12-10	20	17.8203	75.2812	150.56	2.8125	2.075	0.396875	21.0375	2.04688	0.808593	11
MF	SW	M2	C2	2019-12-10	21	17.7422	74.9688	149.94	2.86063	2.11937	0.40625	22.725	2.08375	0.808629	12
MF	SW	M2	C2	2019-12-10	22	17.7031	74.8125	149.63	2.79062	2.0525	0.40625	23.075	2.01531	0.808647	13
MF	SW	M2	C2	2019-12-10	23	18.7031	74.8125	149.63	2.8225	2.08125	0.390625	19.5125	2.06125	0.8	14
MF	SW	M2	C2	2019-12-11	0	18.6641	74.6562	149.31	2.8225	2.08438	0.4	17.375	2.05344	0.8	15
MF	SW	M2	C2	2019-12-11	1	18.5781	74.3125	148.63	2.85438	2.1225	0.41625	12.95	2.07219	0.8	16
MF	SW	M2	C2	2019-12-11	2	19.4219	73.6875	147.38	2.8125	1.12813	0.384375	10.375	1.58594	0.791408	17
MF	SW	M2	C2	2019-12-11	3	18.6569	74.6275	149.26	2.81625	2.07812	0.395	13.7812	2.05219	0.8	18
MF	SW	M2	C2	2019-12-11	4	18.4219	73.6875	147.38	2.81937	2.075	0.374375	14.9875	2.07281	0.8	19
MF	SW	M2	C2	2019-12-11	5	18.3828	73.5312	147.06	2.835	2.0875	0.374375	14.45	2.08688	0.8	20
MF	SW	M2	C2	2019-12-11	6	19.8879	75.5516	151.1	2.87	2.1325	0.395	15.9437	2.10625	0.791618	21
MF	SW	M2	C2	2019-12-11	7	18.3438	73.375	146.75	2.81937	2.0875	0.3775	16.775	2.07594	0.8	22
MF	SW	M2	C2	2019-12-11	8	16.3047	73.2188	146.44	2.8225	2.09687	0.384375	19.2563	2.07531	0.817872	23
MF	SW	M2	C2	2019-12-11	9	16.5547	74.2188	148.44	2.82875	2.08438	0.38125	19.6375	2.07531	0.817626	24	0.1	97.4359	990	99.5286	2.35	39.7436
MF	SW	M2	C2	2019-12-11	10	18.2188	72.875	145.75	2.86063	2.1225	0.38125	19	2.11031	0.8	25
MF	SW	M2	C2	2019-12-11	11	20.1406	72.5625	145.13	2.81625	2.08125	0.390625	15.8812	2.05812	0.782741	26
MF	SW	M2	C2	2019-12-11	12	18.1016	72.4062	144.81	2.79062	2.04625	0.390625	12.5062	2.02781	0.8	27
MF	SW	M2	C2	2019-12-11	13	18.0234	72.0938	144.19	2.80625	2.065	0.396875	11.2	2.03875	0.8	28
MF	SW	M2	C2	2019-12-11	14	17.625	70.5	141	2.78437	2.0525	0.39375	14.3875	2.02469	0.8	29
MF	SW	M2	C2	2019-12-11	15	-0.03125	0.40625	0.81	0.69	0.0725	2.36187	16.2312	-1.98063	1.08333	30
MF	SW	M2	C2	2019-12-11	16	20.3203	81.2812	162.56	2.995	2.19663	0.4	16.6125	2.19581	0.8	31
MF	SW	M2	C2	2019-12-11	17	20.3203	71.125	142.25	2.9705	2.19663	0.40625	16.4875	2.17731	0.777787	32
MF	SW	M2	C2	2019-12-11	18	17.7812	61.375	122.75	2.95681	2.18806	0.41625	17.2812	2.15619	0.775365	33
MF	SW	M2	C2	2019-12-11	19	16.3438	61.2188	122.44	2.97919	2.16594	0.4525	16.8375	2.12006	0.789283	34
MF	SW	M2	C2	2019-12-11	20	16.3047	59.125	118.25	2.96537	2.19506	0.39375	0	2.18647	0.783843	35
MF	SW	M2	C2	2019-12-11	21	14.7812	58.8125	117.63	2.99644	2.17563	0.33	0	2.25603	0.799151	36
MF	SW	M2	C2	2019-12-11	22	14.7031	57.5312	115.06	2.98975	2.16956	0.33	0	2.24966	0.796453	37
MF	SW	M2	C2	2019-12-11	23	15.3828	59.375	118.75	2.98119	2.16538	0.355625	0	2.21766	0.794231	38
MF	SW	M2	C2	2019-12-12	0	14.8438	55.5938	111.19	2.93269	2.16538	0.39375	0	2.15528	0.789264	39
MF	SW	M2	C2	2019-12-12	1	13.8984	55.4375	110.88	2.99769	2.1705	0.396875	0	2.18722	0.799549	40
MF	SW	M2	C2	2019-12-12	2	13.8594	54.8125	109.63	2.97131	2.15713	0.384375	0	2.17984	0.79818	41
MF	SW	M2	C2	2019-12-12	3	13.7031	56.5	113	2.93806	2.17244	0.431875	0	2.12337	0.804807	42
MF	SW	M2	C2	2019-12-12	4	14.125	53.2188	106.44	2.90069	2.10387	0.4025	0	2.09978	0.790255	43
MF	SW	M2	C2	2019-12-12	5	13.3047	50.1562	100.31	2.964	2.14756	0.384375	0	2.17141	0.790348	44
MF	SW	M2	C2	2019-12-12	6	12.5391	48.0938	96.19	2.97544	2.15931	0.368125	0	2.19925	0.793197	45
MF	SW	M2	C2	2019-12-12	7	12.8594	47.4375	94.88	2.86875	2.16412	0.41625	0	2.10019	0.786732	46
MF	SW	M2	C2	2019-12-12	8	11.4609	45.8438	91.69	2.91063	2.01682	0.384375	0	2.07935	0.8	47
MF	SW	M2	C2	2019-12-12	9	12.3438	45.375	90.75	2.93138	2.01664	0.4	0	2.07401	0.78614	48	0.1	97.4359	600	99.7143	2.98	23.5897
MF	SW	M2	C2	2019-12-12	10	12.7656	47.0625	94.13	2.94537	2.01801	0.441875	0	2.03982	0.786628	49
MF	SW	M2	C2	2019-12-12	11	11.1406	44.5625	89.13	2.95419	2.01415	0.384375	0	2.09979	0.8	50
MF	SW	M2	C2	2019-12-12	12	9.98438	43.9375	87.88	2.98144	2.01682	0.446875	0	2.05225	0.814836	51
MF	SW	M2	C2	2019-12-12	13	9.94531	43.7812	87.56	2.97069	2.01494	0.3875	0	2.10532	0.81489	52
MF	SW	M2	C2	2019-12-12	14	9.82031	43.2812	86.56	2.92844	2.01169	0.405625	0	2.06444	0.815065	53
MF	SW	M2	C2	2019-12-12	15	10.625	42.5	85	2.94	2.01746	0.41	0	2.06873	0.8	54
MF	SW	M2	C2	2019-12-12	16	10.5859	42.3438	84.69	2.92019	2.01067	0.398125	0	2.06731	0.8	55
MF	SW	M2	C2	2019-12-12	17	10.0625	40.25	80.5	2.94775	2.13181	0.4075	0	2.13228	0.8	56
MF	SW	M2	C2	2019-12-12	18	10.0234	40.0938	80.19	2.95987	2.14087	0.439688	0	2.11069	0.8	57
MF	SW	M2	C2	2019-12-12	19	9.78125	39.125	78.25	2.95737	2.13	0.440625	0	2.10306	0.8	58
MF	SW	M2	C2	2019-12-12	20	10.2812	41.125	82.25	2.89272	2.1125	0.43525	0	2.06736	0.8	59
MF	SW	M2	C2	2019-12-12	21	9.17969	36.7188	73.44	2.90844	2.19431	0.432063	0	2.11931	0.8	60
MF	SW	M2	C2	2019-12-12	22	8.70312	34.8125	69.63	2.9675	2.13925	0.439063	0	2.11431	0.8	61
MF	SW	M2	C2	2019-12-12	23	9.125	36.5	73	2.89361	2.12269	0.43775	0	2.0704	0.8	62
MF	SW	M2	C2	2019-12-13	0	8.38281	33.5312	67.06	2.90744	2.19369	0.434937	0	2.11563	0.8	63
MF	SW	M2	C2	2019-12-13	1	8.02344	32.0938	64.19	2.90206	2.18887	0.433937	0	2.11153	0.8	64
MF	SW	M2	C2	2019-12-13	2	7.74219	30.9688	61.94	2.89329	2.11469	0.438437	0	2.06555	0.8	65
MF	SW	M2	C2	2019-12-13	3	7.53906	30.1562	60.31	2.939	2.17494	0.445437	0	2.11153	0.8	66
MF	SW	M2	C2	2019-12-13	4	7.46094	29.8438	59.69	2.91506	2.1045	0.436188	0	2.07359	0.8	67
MF	SW	M2	C2	2019-12-13	5	6.85938	27.4375	54.88	2.90525	2.193	0.433	0	2.11612	0.8	68
MF	SW	M2	C2	2019-12-13	6	7.32031	29.2812	58.56	2.89446	2.13531	0.421187	0	2.0937	0.8	69
MF	SW	M2	C2	2019-12-13	7	6.74219	26.9688	53.94	2.90331	2.19144	0.433312	0	2.11406	0.8	70
MF	SW	M2	C2	2019-12-13	8	6.66406	26.6562	53.31	2.91669	2.10225	0.4365	0	2.07297	0.8	71
MF	SW	M2	C2	2019-12-13	9	7.42969	29.7188	59.44	2.89916	2.17644	0.432375	0	2.10542	0.8	72	0.1	97.4359	200	99.9048	2.99	23.3333
MF	SW	M2	C2	2019-12-13	10	5.91406	23.6562	47.31	2.93531	2.1245	0.409687	0	2.12022	0.8	73
MF	SW	M2	C2	2019-12-13	11	5.66406	22.6562	45.31	2.89905	2.11925	0.448625	0	2.06053	0.8	74
MF	SW	M2	C2	2019-12-13	12	5.38281	21.5312	43.06	2.90388	2.10231	0.433312	0	2.06978	0.8	75
MF	SW	M2	C2	2019-12-13	13	8.22656	20.9062	41.81	2.901	2.101	0.412313	0	2.08869	0.717619	76
MF	SW	M2	C2	2019-12-13	14	5.10156	20.4062	40.81	2.93438	2.1175	0.403938	0	2.122	0.8	77
MF	SW	M2	C2	2019-12-13	15	8.02344	20.0938	40.19	2.9395	2.12288	0.4075	0	2.12369	0.714643	78
MF	SW	M2	C2	2019-12-13	16	5.73438	22.9375	45.88	2.93531	2.11937	0.401062	0	2.12628	0.8	79
MF	SW	M2	C2	2019-12-13	17	4.98438	19.9375	39.88	2.9385	2.121	0.4065	0	2.12325	0.8	80
MF	SW	M2	C2	2019-12-13	18	5.44531	21.7812	43.56	2.93913	2.12194	0.405562	0	2.12497	0.8	81
MF	SW	M2	C2	2019-12-13	19	8.44163	21.7665	43.53	2.9385	2.01213	0.403938	0	2.07138	0.720551	82
MF	SW	M2	C2	2019-12-13	20	4.94531	19.7812	39.56	2.90169	2.0101	0.412938	0	2.04296	0.8	83
MF	SW	M2	C2	2019-12-13	21	4.86719	19.7812	39.56	2.90069	2.01007	0.41325	0	2.04213	0.802536	84
MF	SW	M2	C2	2019-12-13	22	4.99219	19.625	39.25	2.94294	2.01248	0.4065	0	2.07121	0.797207	85
MF	SW	M2	C2	2019-12-13	23	5.1875	21.625	43.25	2.89007	2.01004	0.412313	0	2.03774	0.806527	86
MF	SW	M2	C2	2019-12-14	0	5.10938	20.9625	41.93	2.8901	2.0101	0.410687	0	2.03941	0.804027	87
MF	SW	M2	C2	2019-12-14	1	4.95312	19.625	39.25	2.89013	2.10006	0.404625	0	2.09047	0.798474	88
MF	SW	M2	C2	2019-12-14	2	4.90625	19.625	39.25	2.89013	2.10006	0.4075	0	2.0876	0.8	89
MF	SW	M2	C2	2019-12-14	3	5.40625	21.625	43.25	2.89013	2.10038	0.407875	0	2.08738	0.8	90
MF	SW	M2	C2	2019-12-14	4	4.90625	19.625	39.25	2.90169	2.10038	0.407875	0	2.09316	0.8	91
MF	SW	M2	C2	2019-12-14	5	4.86719	19.4688	38.94	2.90169	2.10006	0.406875	0	2.094	0.8	92
MF	SW	M2	C2	2019-12-14	6	4.99219	19.9688	39.94	2.90169	2.10038	0.408187	0	2.09284	0.8	93
MF	SW	M2	C2	2019-12-14	7	5.1875	20.75	41.5	2.90169	2.20069	0.407187	0	2.144	0.8	94
MF	SW	M2	C2	2019-12-14	8	5.10938	20.4375	40.88	2.90131	2.20069	0.40625	0	2.14475	0.8	95
MF	SW	M2	C2	2019-12-14	9	7.95312	19.8125	39.63	2.90231	2.20025	0.411062	0	2.14022	0.713562	96	0.1	97.4359	350	99.8333	2.88	26.1538
MF	SW	M2	C2	2019-12-14	10	7.1875	20.75	41.5	2.90169	2.10087	0.416438	0	2.08484	0.742729	97
MF	SW	M2	C2	2019-12-14	11	7.10938	20.4375	40.88	2.90356	2.20087	0.420625	0	2.13159	0.741917	98
MF	SW	M2	C2	2019-12-14	12	5.27344	21.0938	42.19	2.902	2.10069	0.420625	0	2.08072	0.8	99
MF	SW	M2	C2	2019-12-14	13	5.10938	20.4375	40.88	2.90131	2.101	0.419312	0	2.08184	0.8	100
MF	SW	M2	C2	2019-12-14	14	4.1875	20.75	41.5	2.9055	2.16412	0.414875	0	2.11994	0.83208	101
MF	SW	M2	C2	2019-12-14	15	4.14844	20.5938	41.19	2.89051	2.01682	0.412313	0	2.04136	0.832333	102
MF	SW	M2	C2	2019-12-14	16	4.23437	20.9375	41.88	2.89048	2.01664	0.411687	0	2.04187	0.831782	103
MF	SW	M2	C2	2019-12-14	17	4.39062	21.5625	43.13	2.90481	2.01801	0.394114	0	2.0673	0.830825	104
MF	SW	M2	C2	2019-12-14	18	4.07031	20.2812	40.56	2.90481	2.01415	0.394111	0	2.06537	0.832852	105
MF	SW	M2	C2	2019-12-14	19	4.1874	20.75	41.5	2.90481	2.01682	0.394111	0	2.0667	0.832084	106
MF	SW	M2	C2	2019-12-14	20	4.3124	21.25	42.5	2.89048	2.01494	0.394111	0	2.0586	0.831299	107
MF	SW	M2	C2	2019-12-14	21	4.14844	20.5938	41.19	2.89045	2.10038	0.394114	0	2.1013	0.832333	108
MF	SW	M2	C2	2019-12-14	22	4.27344	21.0938	42.19	2.9045	2.10006	0.394111	0	2.10817	0.831537	109
MF	SW	M2	C2	2019-12-14	23	4.3124	21.25	42.5	2.9045	2.21001	0.394114	0	2.16314	0.831299	110
MF	SW	M2	C2	2019-12-15	0	5.14844	20.5938	41.19	2.89048	2.10006	0.394114	0	2.10116	0.8	111
MF	SW	M2	C2	2019-12-15	1	5.1875	20.75	41.5	2.9045	2.11001	0.394117	0	2.11314	0.8	112
MF	SW	M2	C2	2019-12-15	2	5.27344	21.0938	42.19	2.89048	2.10038	0.394117	0	2.10131	0.8	113
MF	SW	M2	C2	2019-12-15	3	6.78906	23.1562	46.31	2.90481	2.21007	0.411687	0	2.14575	0.773285	114
MF	SW	M2	C2	2019-12-15	4	4.95312	19.8125	39.63	2.89048	2.101	0.411062	0	2.08468	0.8	115
MF	SW	M2	C2	2019-12-15	5	4.91406	19.6562	39.31	2.9045	2.10131	0.411062	0	2.09184	0.8	116
MF	SW	M2	C2	2019-12-15	6	4.99219	19.9688	39.94	2.9045	2.10131	0.410687	0	2.09222	0.8	117
MF	SW	M2	C2	2019-12-15	7	5.10938	20.4375	40.88	2.9045	2.10162	0.410375	0	2.09269	0.8	118
MF	SW	M2	C2	2019-12-15	8	4.91406	19.6562	39.31	2.89045	2.10162	0.410375	0	2.08566	0.8	119
MF	SW	M2	C2	2019-12-15	9	4.81406	19.6562	39.31	2.89042	2.102	0.410375	0	2.08583	0.803269	120	0.1	97.4359	480	99.7714	2.8	28.2051
MF	SW	M2	C2	2019-12-15	10	5.23438	20.9375	41.88	2.90419	2.102	0.410062	0	2.09303	0.8	121
MF	SW	M2	C2	2019-12-15	11	5.07031	20.2812	40.56	2.90419	2.10231	0.409438	0	2.09381	0.8	122
MF	SW	M2	C2	2019-12-15	12	4.63281	18.5312	37.06	2.89042	2.21023	0.408813	0	2.14151	0.8	123
MF	SW	M2	C2	2019-12-15	13	5.10938	20.4375	40.88	2.90388	2.102	0.4085	0	2.09444	0.8	124
MF	SW	M2	C2	2019-12-15	14	4.3125	17.25	34.5	2.89039	2.10162	0.408187	0	2.08782	0.8	125
MF	SW	M2	C2	2019-12-15	15	4.39062	17.5625	35.13	2.90388	2.21013	0.408187	0	2.14882	0.8	126
MF	SW	M2	C2	2019-12-15	16	4.42969	17.7188	35.44	2.90388	2.01013	0.408187	0	2.04882	0.8	127
MF	SW	M2	C2	2019-12-15	17	4.82812	19.3125	38.63	2.90388	2.101	0.408187	0	2.09425	0.8	128
MF	SW	M2	C2	2019-12-15	18	4.59375	18.375	36.75	2.90388	2.10131	0.4085	0	2.09409	0.8	129
MF	SW	M2	C2	2019-12-15	19	4.3125	17.25	34.5	2.90419	2.10131	0.404082	0	2.09867	0.8	130
MF	SW	M2	C2	2019-12-15	20	4.35156	17.4062	34.81	2.90388	2.10131	0.404085	0	2.09851	0.8	131
MF	SW	M2	C2	2019-12-15	21	4.35156	17.4062	34.81	2.90419	2.01013	0.404088	0	2.05307	0.8	132
MF	SW	M2	C2	2019-12-15	22	4.46875	17.875	35.75	2.90388	2.10131	0.404094	0	2.0985	0.8	133
MF	SW	M2	C2	2019-12-15	23	4.39062	17.5625	35.13	2.90419	2.10131	0.404097	0	2.09865	0.8	134
MF	SW	M2	C2	2019-12-16	0	4.59375	18.375	36.75	2.90419	2.10131	0.404101	0	2.09865	0.8	135
MF	SW	M2	C2	2019-12-16	1	4.42969	17.7188	35.44	2.9045	2.01013	0.404111	0	2.05321	0.8	136
MF	SW	M2	C2	2019-12-16	2	3.3125	17.25	34.5	2.89045	2.10131	0.404114	0	2.09177	0.838906	137
MF	SW	M2	C2	2019-12-16	3	3.63281	18.5312	37.06	2.9045	2.101	0.412313	0	2.09044	0.836094	138
MF	SW	M2	C2	2019-12-16	4	-0.0546875	-0.21875	-0.44	2.89048	0.101	2.41231	0	-0.916572	0.8	139
MF	SW	M2	C2	2019-12-16	5	6.14844	24.5938	49.19	2.89048	2.101	0.412938	0	2.0828	0.8	140
MF	SW	M2	C2	2019-12-16	6	6.50781	18.0312	36.06	2.90481	2.101	0.412625	0	2.09028	0.734798	141
MF	SW	M2	C2	2019-12-16	7	6.35156	17.4062	34.81	2.90481	2.0101	0.41325	0	2.04421	0.732654	142
MF	SW	M2	C2	2019-12-16	8	6.82812	19.3125	38.63	2.90481	2.101	0.41325	0	2.08966	0.738793	143
MF	SW	M2	C2	2019-12-16	9	4.3125	17.25	34.5	2.90481	2.10069	0.413562	0	2.08919	0.8	144	0.1	97.4359	600	99.7143	2.8	28.2051
MF	SW	M2	C2	2019-12-16	10	4.59375	18.375	36.75	2.89048	2.01007	0.413562	0	2.03671	0.8	145
MF	SW	M2	C2	2019-12-16	11	4.82812	19.3125	38.63	2.90481	2.10069	0.412938	0	2.08981	0.8	146
MF	SW	M3	C1												0	22.3		49000		3.45
MF	SW	M3	C1	2019-10-15	10	49.4062	202.281	160.54	3.59125	2.6275	0.565625	18.7125	2.54375	0.8037	1
MF	SW	M3	C1	2019-10-15	11	47.4688	168.219	133.51	3.60062	2.64375	0.576875	19.3813	2.54531	0.779919	2	0.1	99.5516	220	99.551	3.41	1.15942
MF	SW	M3	C1	2019-10-15	12	44.375	153.594	121.9	3.5975	2.63063	0.633125	19.3188	2.48094	0.775848	3
MF	SW	M3	C1	2019-10-15	13	41.875	148.438	117.81	3.61063	2.64375	0.534375	18.3938	2.59281	0.779967	4
MF	SW	M3	C1	2019-10-15	14	39.7188	143.438	113.84	3.60688	2.65937	0.56625	17.8562	2.56688	0.783143	5
MF	SW	M3	C1	2019-10-15	15	37.7188	138.094	109.6	3.60007	2.65313	0.575625	17.6313	2.55098	0.78546	6
MF	SW	M3	C1	2019-10-15	16	35.25	132.719	105.33	3.60688	2.65313	0.530625	17.95	2.59938	0.79014	7
MF	SW	M3	C1	2019-10-15	17	34.4375	131.094	104.04	3.62	2.65937	0.553125	18.3938	2.58656	0.791958	8
MF	SW	M3	C1	2019-10-15	18	33.8125	130.938	103.92	3.61687	2.65313	0.559375	18.3625	2.57563	0.794765	9
MF	SW	M3	C1	2019-10-15	19	33.3125	128.719	102.16	3.6325	2.65937	0.569375	17.7625	2.57656	0.794407	10
MF	SW	M3	C1	2019-10-15	20	33.1562	120.562	95.68	3.63563	2.66562	0.63625	17.25	2.51437	0.784306	11
MF	SW	M3	C1	2019-10-15	21	33.1562	120.562	95.68	3.63563	2.6725	0.59125	17.0938	2.56281	0.784306	12
MF	SW	M3	C1	2019-10-15	22	32.8438	119.75	95.04	3.61687	2.65937	0.595	16.325	2.54312	0.784763	13
MF	SW	M3	C1	2019-10-15	23	32.8438	119.438	94.79	3.64188	2.67875	0.60125	19.925	2.55906	0.784322	14
MF	SW	M3	C1	2019-10-16	0	32.375	114.938	91.22	3.63875	2.67563	0.604375	18.525	2.55281	0.780229	15
MF	SW	M3	C1	2019-10-16	1	32.2188	114.156	90.6	3.64188	2.67563	0.553125	17.5375	2.60562	0.779889	16
MF	SW	M3	C1	2019-10-16	2	32.0625	114	90.48	3.62938	2.67563	0.559375	16.6125	2.59313	0.780488	17
MF	SW	M3	C1	2019-10-16	3	31.5625	113.344	89.96	3.64875	2.68812	0.569375	16.3562	2.59906	0.782187	18
MF	SW	M3	C1	2019-10-16	4	31.5625	112.875	89.58	3.63875	2.685	0.569375	17.6	2.5925	0.78148	19
MF	SW	M3	C1	2019-10-16	5	31.25	112.562	89.34	3.64188	2.685	0.56625	19.3188	2.59719	0.782703	20
MF	SW	M3	C1	2019-10-16	6	31.0938	112.375	89.19	3.64188	2.68812	0.56625	19.5125	2.59875	0.783272	21
MF	SW	M3	C1	2019-10-16	7	31.0938	112.219	89.06	3.63875	2.67563	0.56625	18.9375	2.59094	0.783035	22
MF	SW	M3	C1	2019-10-16	8	30.5938	110.781	87.92	3.63563	2.67875	0.56625	18.2688	2.59094	0.783599	23
MF	SW	M3	C1	2019-10-16	9	30.5938	110.625	87.8	3.65813	2.69437	0.56625	17.725	2.61	0.783359	24	0.1	99.5516	980	98	3.08	10.7246
MF	SW	M3	C1	2019-10-16	10	29.6562	110.156	87.43	3.645	2.6725	0.56625	18.3625	2.5925	0.787886	25
MF	SW	M3	C1	2019-10-16	11	27.25	108.562	86.16	3.63875	2.6725	0.559375	19.8313	2.59625	0.799356	26
MF	SW	M3	C1	2019-10-16	12	23.5625	108.375	86.01	3.63875	2.6725	0.559375	18.525	2.59625	0.821412	27
MF	SW	M3	C1	2019-10-16	13	23.4062	108.062	85.76	3.64188	2.68812	0.559375	18.3	2.60562	0.821963	28
MF	SW	M3	C1	2019-10-16	14	23.4062	108.062	85.76	3.63875	2.68812	0.559375	17.7937	2.60406	0.821963	29
MF	SW	M3	C1	2019-10-16	15	23.25	107.594	85.39	3.645	2.685	0.563125	17.3125	2.60188	0.822307	30
MF	SW	M3	C1	2019-10-16	16	23.25	107.125	85.02	3.65187	2.68812	0.56625	18.3625	2.60375	0.821668	31
MF	SW	M3	C1	2019-10-16	17	23.0938	104.562	82.99	3.645	2.68187	0.563125	20.5625	2.60031	0.819094	32
MF	SW	M3	C1	2019-10-16	18	22.9375	104.562	82.99	3.655	2.6975	0.56625	20.5625	2.61	0.820098	33
MF	SW	M3	C1	2019-10-16	19	22.9375	104.219	82.71	3.655	2.70063	0.553125	19.8313	2.62469	0.819612	34
MF	SW	M3	C1	2019-10-16	20	22.7812	103.906	82.47	3.64875	2.68187	0.55625	19.0625	2.60906	0.820178	35
MF	SW	M3	C1	2019-10-16	21	22.7812	103.281	81.97	3.66125	2.685	0.563125	18.5562	2.61	0.819286	36
MF	SW	M3	C1	2019-10-16	22	22.625	100.719	79.94	3.66125	2.69437	0.575625	0	2.60219	0.81657	37
MF	SW	M3	C1	2019-10-16	23	22.625	100.219	79.54	3.645	2.69437	0.540625	0	2.62906	0.815823	38
MF	SW	M3	C1	2019-10-17	0	22.4375	99.5938	79.04	3.6675	2.69437	0.54375	0	2.63719	0.816133	39
MF	SW	M3	C1	2019-10-17	1	22.125	99.5938	79.04	3.6675	2.7075	0.553125	0	2.63437	0.818228	40
MF	SW	M3	C1	2019-10-17	2	22.125	99.5938	79.04	3.65187	2.70063	0.559375	0	2.61687	0.818228	41
MF	SW	M3	C1	2019-10-17	3	21.9688	99.5938	79.04	3.65187	2.70063	0.559375	0	2.61687	0.81928	42
MF	SW	M3	C1	2019-10-17	4	21.8125	99.125	78.67	3.6675	2.71062	0.540625	0	2.64844	0.819638	43
MF	SW	M3	C1	2019-10-17	5	21.8125	99.125	78.67	3.67375	2.70063	0.54375	0	2.64344	0.819638	44
MF	SW	M3	C1	2019-10-17	6	21.3438	98.625	78.27	3.67062	2.69437	0.55	0	2.6325	0.822089	45
MF	SW	M3	C1	2019-10-17	7	20.8438	98.4688	78.15	3.66438	2.6975	0.546875	0	2.63406	0.825301	46
MF	SW	M3	C1	2019-10-17	8	20.8438	98.3125	78.03	3.66438	2.70063	0.5275	0	2.655	0.825072	47
MF	SW	M3	C1	2019-10-17	9	20.8438	96.875	76.88	3.6675	2.7075	0.5375	0	2.65	0.822936	48	0.1	99.5516	1100	97.7551	2.65	23.1884
MF	SW	M3	C1	2019-10-17	10	20.6875	96.5625	76.64	3.66438	2.69125	0.54375	0	2.63406	0.823561	49
0	SW	M3	C1	2019-10-17	11	0	0	0	0	0	0	0	0	0	50
MF	SW	M3	C1	2019-10-17	12	20.6875	95.75	75.99	3.65187	2.71062	0.56625	0	2.615	0.82233	51
MF	SW	M3	C1	2019-10-17	13	20.6875	94.7812	75.22	3.6325	2.7075	0.55625	0	2.61375	0.820839	52
MF	SW	M3	C1	2019-10-17	14	20.6875	94.7812	75.22	3.63125	2.6975	0.56625	0	2.59813	0.820839	53
MF	SW	M3	C1	2019-10-17	15	20.6875	94.1562	74.73	3.57125	2.7225	0.55625	0	2.59063	0.819864	54
MF	SW	M3	C1	2019-10-17	16	20.6875	93.6875	74.36	3.64875	2.70063	0.55625	0	2.61844	0.819126	55
MF	SW	M3	C1	2019-10-17	17	20.5312	93.5	74.21	3.62938	2.67875	0.553125	0	2.60094	0.819951	56
MF	SW	M3	C1	2019-10-17	18	20.5312	93.1875	73.96	3.64875	2.685	0.55625	0	2.61063	0.819456	57
MF	SW	M3	C1	2019-10-17	19	20.375	92.875	73.71	3.65813	2.69125	0.553125	0	2.62156	0.820088	58
MF	SW	M3	C1	2019-10-17	20	20.375	89.3438	70.91	3.63563	2.685	0.534375	0	2.62594	0.814298	59
MF	SW	M3	C1	2019-10-17	21	20.2188	89.1875	70.78	3.65187	2.68812	0.5375	0	2.6325	0.815196	60
MF	SW	M3	C1	2019-10-17	22	20.2188	88.875	70.54	3.66438	2.70063	0.54375	0	2.63875	0.814666	61
MF	SW	M3	C1	2019-10-17	23	20.2188	88.875	70.54	3.65813	2.68812	0.55	0	2.62312	0.814666	62
MF	SW	M3	C1	2019-10-18	0	20.0625	88.5625	70.29	3.65813	2.69437	0.524375	0	2.65187	0.815305	63
MF	SW	M3	C1	2019-10-18	1	20.0625	88.5625	70.29	3.66438	2.69125	0.5275	0	2.65031	0.815305	64
MF	SW	M3	C1	2019-10-18	2	20.0625	87.4375	69.39	3.66438	2.70063	0.530625	0	2.65187	0.813372	65
MF	SW	M3	C1	2019-10-18	3	20.0625	87.4375	69.39	3.67062	2.71687	0.534375	0	2.65937	0.813372	66
MF	SW	M3	C1	2019-10-18	4	20.0625	86.7812	68.87	3.62875	2.70438	0.49875	0	2.66781	0.812226	67
MF	SW	M3	C1	2019-10-18	5	19.9062	86.625	68.75	3.6675	2.69125	0.518125	0	2.66125	0.813142	68
MF	SW	M3	C1	2019-10-18	6	19.9062	86.1562	68.38	3.65187	2.6975	0.524375	0	2.65031	0.812316	69
MF	SW	M3	C1	2019-10-18	7	19.9062	86	68.25	3.67375	2.6975	0.5275	0	2.65813	0.812039	70
MF	SW	M3	C1	2019-10-18	8	19.9062	85.8438	68.13	3.67062	2.69125	0.52125	0	2.65969	0.811761	71
MF	SW	M3	C1	2019-10-18	9	19.7188	85.3438	67.73	3.66438	2.6975	0.518125	0	2.66281	0.812314	72	0.1	99.5516	990	97.9796	3.25	5.7971
MF	SW	M3	C1	2019-10-18	10	19.5625	85.0312	67.49	3.66125	2.6975	0.524375	0	2.655	0.812967	73
MF	SW	M3	C1	2019-10-18	11	19.5625	85.0312	67.49	3.655	2.69125	0.5275	0	2.64562	0.812967	74
MF	SW	M3	C1	2019-10-18	12	19.5625	84.7188	67.24	3.66125	2.70063	0.534375	0	2.64656	0.812406	75
MF	SW	M3	C1	2019-10-18	13	19.5625	84.7188	67.24	3.645	2.69437	0.52125	0	2.64844	0.812406	76
MF	SW	M3	C1	2019-10-18	14	19.5625	84.5625	67.11	3.66125	2.69125	0.524375	0	2.65187	0.812125	77
MF	SW	M3	C1	2019-10-18	15	19.4062	84.5625	67.11	3.64188	2.67875	0.5275	0	2.63281	0.813345	78
MF	SW	M3	C1	2019-10-18	16	19.25	84.25	66.87	3.63563	2.67875	0.5275	0	2.62969	0.81401	79
MF	SW	M3	C1	2019-10-18	17	19.25	84.0625	66.72	3.655	2.70063	0.530625	0	2.64719	0.813672	80
MF	SW	M3	C1	2019-10-18	18	19.25	83.9062	66.59	3.65187	2.68187	0.515	0	2.65187	0.81339	81
MF	SW	M3	C1	2019-10-18	19	19.25	83.5938	66.34	3.65187	2.68812	0.518125	0	2.65187	0.812823	82
MF	SW	M3	C1	2019-10-18	20	19.25	83.4375	66.22	3.655	2.69437	0.52125	0	2.65344	0.812538	83
MF	SW	M3	C1	2019-10-18	21	19.25	82.7812	65.7	3.67062	2.70438	0.511875	0	2.67563	0.811332	84
MF	SW	M3	C1	2019-10-18	22	19.0938	80.7188	64.06	3.655	2.6975	0.50875	0	2.6675	0.808704	85
MF	SW	M3	C1	2019-10-18	23	19.0938	80.0625	63.54	3.65813	2.68187	0.50875	0	2.66125	0.807438	86
MF	SW	M3	C1	2019-10-19	0	19.0938	79.9062	63.42	3.65813	2.69125	0.505625	0	2.66906	0.807134	87
MF	SW	M3	C1	2019-10-19	1	19.0938	79.125	62.8	3.66438	2.68812	0.505625	0	2.67062	0.8056	88
MF	SW	M3	C1	2019-10-19	2	18.9375	79.125	62.8	3.66438	2.68812	0.505625	0	2.67062	0.806883	89
MF	SW	M3	C1	2019-10-19	3	18.7422	78.9688	62.67	3.66125	2.70438	0.505625	0	2.67719	0.808187	90
MF	SW	M3	C1	2019-10-19	4	18.6562	78.625	62.4	3.67375	2.70063	0.495625	0	2.69156	0.808224	91
MF	SW	M3	C1	2019-10-19	5	18.5781	78.3125	62.15	3.67062	2.69125	0.49875	0	2.68219	0.808257	92
MF	SW	M3	C1	2019-10-19	6	18.5391	78.1562	62.03	3.66438	2.70438	0.483125	0	2.70125	0.808273	93
MF	SW	M3	C1	2019-10-19	7	18.4609	77.8438	61.78	3.65187	2.70438	0.495625	0	2.6825	0.808307	94
MF	SW	M3	C1	2019-10-19	8	18.4219	77.6875	61.66	3.68	2.70438	0.4925	0	2.69969	0.808324	95
MF	SW	M3	C1	2019-10-19	9	18.4219	77.6875	61.66	3.67687	2.7075	0.4925	0	2.69969	0.808324	96	0.1	99.5516	870	98.2245	2.72	21.1594
MF	SW	M3	C1	2019-10-19	10	18.3828	77.5312	61.53	3.69	2.7075	0.489375	0	2.70938	0.808341	97
MF	SW	M3	C1	2019-10-19	11	18.3828	77.5312	61.53	3.645	2.685	0.4925	0	2.6725	0.808341	98
MF	SW	M3	C1	2019-10-19	12	18.3359	77.3438	61.38	3.66438	2.69125	0.49875	0	2.67906	0.808361	99
MF	SW	M3	C1	2019-10-19	13	18.2578	77.0312	61.14	3.65187	2.69437	0.5025	0	2.67062	0.808396	100
MF	SW	M3	C1	2019-10-19	14	18.1797	76.7188	60.89	3.67375	2.70438	0.5025	0	2.68656	0.80843	101
MF	SW	M3	C1	2019-10-19	15	18.1406	76.5625	60.76	3.67375	2.70438	0.5275	0	2.66156	0.808447	102
MF	SW	M3	C1	2019-10-19	16	18.0625	76.25	60.52	3.64875	2.685	0.495625	0	2.67125	0.808482	103
MF	SW	M3	C1	2019-10-19	17	18.2812	76.0625	60.37	3.655	2.68812	0.49875	0	2.67281	0.806227	104
MF	SW	M3	C1	2019-10-19	18	18.2812	76.0625	60.37	3.66438	2.685	0.49875	0	2.67594	0.806227	105
MF	SW	M3	C1	2019-10-19	19	18.125	75.75	60.12	3.6675	2.70438	0.489375	0	2.69656	0.806924	106
MF	SW	M3	C1	2019-10-19	20	18.125	75.4375	59.87	3.65813	2.68187	0.4925	0	2.6775	0.806279	107
MF	SW	M3	C1	2019-10-19	21	18.125	74.625	59.23	3.655	2.69125	0.49875	0	2.67437	0.804582	108
MF	SW	M3	C1	2019-10-19	22	18.125	74.625	59.23	3.66438	2.6975	0.49875	0	2.68219	0.804582	109
MF	SW	M3	C1	2019-10-19	23	18.125	74.4688	59.1	3.67375	2.69125	0.495625	0	2.68688	0.804252	110
MF	SW	M3	C1	2019-10-20	0	18.125	74.3125	58.98	3.655	2.6975	0.4925	0	2.68375	0.803922	111
MF	SW	M3	C1	2019-10-20	1	17.9688	74.3125	58.98	3.65813	2.69437	0.495625	0	2.68063	0.805283	112
MF	SW	M3	C1	2019-10-20	2	17.9688	74.1125	58.82	3.65813	2.70438	0.49875	0	2.6825	0.80486	113
MF	SW	M3	C1	2019-10-20	3	17.8125	73.8438	58.61	3.66125	2.70438	0.5025	0	2.68031	0.80566	114
MF	SW	M3	C1	2019-10-20	4	17.8125	73.5312	58.36	3.64125	2.70438	0.50625	0	2.66656	0.804995	115
MF	SW	M3	C1	2019-10-20	5	17.8125	73.3438	58.21	3.66438	2.70063	0.4925	0	2.69	0.804594	116
MF	SW	M3	C1	2019-10-20	6	17.6562	73.3438	58.21	3.67375	2.69437	0.495625	0	2.68844	0.805975	117
MF	SW	M3	C1	2019-10-20	7	17.6562	73.0312	57.96	3.66438	2.685	0.495625	0	2.67906	0.805307	118
MF	SW	M3	C1	2019-10-20	8	17.5	72.0625	57.19	3.68312	2.7075	0.476875	0	2.71844	0.804606	119
MF	SW	M3	C1	2019-10-20	9	17.5	71.9062	57.07	3.67375	2.70063	0.4925	0	2.69469	0.804264	120	0.1	99.5516	670	98.6327	2.9	15.942
MF	SW	M3	C1	2019-10-20	10	17.5	71.9062	57.07	3.6675	2.70063	0.4925	0	2.69156	0.804264	121
MF	SW	M3	C1	2019-10-20	11	17.3438	71.9062	57.07	3.645	2.69125	0.4925	0	2.67563	0.805672	122
MF	SW	M3	C1	2019-10-20	12	17.3438	71.75	56.94	3.67687	2.70063	0.49875	0	2.69	0.805331	123
MF	SW	M3	C1	2019-10-20	13	17.1875	71.75	56.94	3.655	2.7075	0.495625	0	2.68562	0.806746	124
MF	SW	M3	C1	2019-10-20	14	17	71.5938	56.82	3.65813	2.69437	0.49875	0	2.6775	0.808113	125
MF	SW	M3	C1	2019-10-20	15	17	71.4375	56.7	3.655	2.69437	0.495625	0	2.67906	0.807774	126
MF	SW	M3	C1	2019-10-20	16	17	71.125	56.45	3.66125	2.685	0.49875	0	2.67437	0.807092	127
MF	SW	M3	C1	2019-10-20	17	16.8438	71.125	56.45	3.66438	2.69437	0.495625	0	2.68375	0.808526	128
MF	SW	M3	C1	2019-10-20	18	16.6875	70.1562	55.68	3.64188	2.67875	0.489375	0	2.67094	0.807845	129
MF	SW	M3	C1	2019-10-20	19	16.6875	69.8438	55.43	3.655	2.7075	0.4925	0	2.68875	0.807151	130
MF	SW	M3	C1	2019-10-20	20	16.6875	69.1875	54.91	3.64875	2.69437	0.495625	0	2.67594	0.805677	131
MF	SW	M3	C1	2019-10-20	21	16.6875	68.4062	54.29	3.67062	2.7075	0.483125	0	2.70594	0.803893	132
MF	SW	M3	C1	2019-10-20	22	16.2188	67.5938	53.65	3.655	2.68812	0.495625	0	2.67594	0.806488	133
MF	SW	M3	C1	2019-10-20	23	16.0625	67.125	53.27	3.65187	2.68812	0.495625	0	2.67437	0.806912	134
MF	SW	M3	C1	2019-10-21	0	15.75	66.625	52.88	3.65813	2.69437	0.4925	0	2.68375	0.808801	135
MF	SW	M3	C1	2019-10-21	1	15.63	65.8438	52.26	3.67062	2.6975	0.495625	0	2.68844	0.808159	136
MF	SW	M3	C1	2019-10-21	2	15.33	65.8438	52.26	3.67062	2.6975	0.4925	0	2.69156	0.811146	137
MF	SW	M3	C1	2019-10-21	3	15.01	63.4375	50.35	3.66438	2.72313	0.4925	0	2.70125	0.808662	138
MF	SW	M3	C1	2019-10-21	4	14.85	62.6562	49.73	3.66125	2.69437	0.489375	0	2.68844	0.808403	139
MF	SW	M3	C1	2019-10-21	5	13.73	61.77	49.02	3.67062	2.70438	0.489375	0	2.69813	0.818146	140
MF	SW	M3	C1	2019-10-21	6	13.55	60.63	48.12	3.67375	2.70438	0.483125	0	2.70594	0.817336	141
MF	SW	M3	C1	2019-10-21	7	13.53	60.22	47.79	3.66438	2.6975	0.489375	0	2.69156	0.816542	142
MF	SW	M3	C1	2019-10-21	8	13.23	58.71	46.6	3.66438	2.69125	0.48625	0	2.69156	0.816097	143
MF	SW	M3	C1	2019-10-21	9	13.23	58.2188	46.21	3.66438	2.70438	0.489375	0	2.695	0.814832	144	0.1	99.5516	900	98.1633	2.5	27.5362
MF	SW	M3	C2												0	11.7		6200		5.2
MF	SW	M3	C2	2019-10-29	9	36.1562	158.938	126.14	4.91625	3.94125	0.633125	15.4688	3.79562	0.814672	1
MF	SW	M3	C2	2019-10-29	10	23.4375	89.75	71.23	3.48312	2.5125	0.5025	15.5938	2.49531	0.792932	2	0.1	99.1453	3	99.9516	4.25	18.2692
MF	SW	M3	C2	2019-10-29	11	22.3359	85.3438	67.73	3.55625	2.58625	0.50875	15.0563	2.5625	0.792571	3
MF	SW	M3	C2	2019-10-29	12	20.6562	82.625	65.58	3.515	2.53812	0.435	14.35	2.59156	0.8	4
MF	SW	M3	C2	2019-10-29	13	19.7219	78.8875	62.61	3.55313	2.5925	0.524375	14	2.54844	0.8	5
MF	SW	M3	C2	2019-10-29	14	19.2969	77.1875	61.26	3.28938	2.3375	0.50875	13.8125	2.30469	0.8	6
MF	SW	M3	C2	2019-10-29	15	19.9062	76.4062	60.64	3.56562	2.59563	0.515	12.7625	2.56562	0.793316	7
MF	SW	M3	C2	2019-10-29	16	19.9062	75.5938	60	3.55625	2.58625	0.518125	16.8062	2.55313	0.791558	8
MF	SW	M3	C2	2019-10-29	17	19.7188	75.4813	59.91	3.54688	2.58625	0.518125	17.5688	2.54844	0.79287	9
MF	SW	M3	C2	2019-10-29	18	19.7188	75.2812	59.75	3.54375	2.58	0.511875	17.475	2.55	0.792434	10
MF	SW	M3	C2	2019-10-29	19	19.7188	74.625	59.23	3.54688	2.58937	0.505625	17.725	2.5625	0.79099	11
MF	SW	M3	C2	2019-10-29	20	19.5625	73.8438	58.61	3.55938	2.615	0.515	18.3	2.57219	0.790565	12
MF	SW	M3	C2	2019-10-29	21	19.25	73.5312	58.36	3.56562	2.59563	0.518125	18.8125	2.5625	0.792523	13
MF	SW	M3	C2	2019-10-29	22	18.9375	73.1875	58.09	3.55625	2.58937	0.518125	19.3188	2.55469	0.794437	14
MF	SW	M3	C2	2019-10-29	23	18.625	72.25	57.34	3.55313	2.5925	0.505625	17.825	2.56719	0.795048	15
MF	SW	M3	C2	2019-10-30	0	18.625	71.75	56.94	3.54688	2.58625	0.511875	18.9375	2.55469	0.793914	16
MF	SW	M3	C2	2019-10-30	1	18.4688	71.5938	56.82	3.5625	2.58312	0.515	19.1938	2.55781	0.794934	17
MF	SW	M3	C2	2019-10-30	2	18.4688	71.3948	56.66	3.5625	2.605	0.52125	18.8125	2.5625	0.79448	18
MF	SW	M3	C2	2019-10-30	3	18.2812	71.4375	56.7	3.56875	2.58937	0.515	18.9688	2.56406	0.796238	19
MF	SW	M3	C2	2019-10-30	4	18.125	71.09	56.42	3.56562	2.58625	0.50875	17.3438	2.56719	0.796839	20
MF	SW	M3	C2	2019-10-30	5	18.125	70.6875	56.1	3.55	2.58625	0.505625	17.7625	2.5625	0.795918	21
MF	SW	M3	C2	2019-10-30	6	17.8125	69.6875	55.31	3.57563	2.59563	0.511875	17.95	2.57375	0.796429	22
MF	SW	M3	C2	2019-10-30	7	17.6562	69.1875	54.91	3.56875	2.58	0.49875	17.825	2.57563	0.796689	23
MF	SW	M3	C2	2019-10-30	8	17.6562	68.7188	54.54	3.55938	2.58937	0.49875	17.95	2.57563	0.795586	24	0.1	99.1453	25	99.5968	4.03	22.5
MF	SW	M3	C2	2019-10-30	9	17.6562	68.7188	54.54	3.55938	2.5925	0.5025	19.1313	2.57344	0.795586	25
MF	SW	M3	C2	2019-10-30	10	17.5	68.5625	54.41	3.55938	2.58625	0.505625	19.9563	2.56719	0.796659	26
MF	SW	M3	C2	2019-10-30	11	17.5	68.4062	54.29	3.57187	2.59875	0.5025	19.9875	2.58281	0.79629	27
MF	SW	M3	C2	2019-10-30	12	17.3438	68.25	54.17	1.3575	0.24875	3.8775	20.3375	-3.07437	0.797371	28
MF	SW	M3	C2	2019-10-30	13	17.3438	67.9062	53.89	3.56562	2.58937	0.49875	20.6562	2.57875	0.796554	29
MF	SW	M3	C2	2019-10-30	14	17.3438	67.9062	53.89	3.55	2.59563	0.505625	20.5312	2.56719	0.796554	30
MF	SW	M3	C2	2019-10-30	15	17	67.9062	53.89	3.56562	2.60188	0.505625	0	2.57812	0.799779	31
MF	SW	M3	C2	2019-10-30	16	17	67.4375	53.52	3.57563	2.58312	0.489375	0	2.59	0.798668	32
MF	SW	M3	C2	2019-10-30	17	17	67.2812	53.4	3.56875	2.59563	0.49875	0	2.58344	0.798294	33
MF	SW	M3	C2	2019-10-30	18	17	67.2812	53.4	3.55625	2.59563	0.5025	0	2.57344	0.798294	34
MF	SW	M3	C2	2019-10-30	19	16.8438	67.125	53.27	3.56875	2.60188	0.50875	0	2.57656	0.799405	35
MF	SW	M3	C2	2019-10-30	20	16.8438	67.125	53.27	3.56875	2.59875	0.489375	0	2.59437	0.799405	36
MF	SW	M3	C2	2019-10-30	21	16.6875	67.125	53.27	3.56875	2.59563	0.495625	0	2.58656	0.800895	37
MF	SW	M3	C2	2019-10-30	22	16.5312	66.9688	53.15	3.56562	2.60188	0.495625	0	2.58812	0.802021	38
MF	SW	M3	C2	2019-10-30	23	16.375	66.9688	53.15	3.5625	2.5925	0.495625	0	2.58188	0.803525	39
MF	SW	M3	C2	2019-10-31	0	16.375	66.8125	53.03	3.56875	2.605	0.49875	0	2.58812	0.803156	40
MF	SW	M3	C2	2019-10-31	1	16.2188	66.625	52.88	1.13187	0.07625	0.46375	0	0.140313	0.804225	41
MF	SW	M3	C2	2019-10-31	2	16.0625	66.625	52.88	3.57187	2.5925	0.489375	0	2.59281	0.805745	42
MF	SW	M3	C2	2019-10-31	3	15.9062	66.3125	52.63	3.57875	2.59875	0.4925	0	2.59625	0.806537	43
MF	SW	M3	C2	2019-10-31	4	15.9062	66.3125	52.63	3.56875	2.59875	0.489375	0	2.59437	0.806537	44
MF	SW	M3	C2	2019-10-31	5	15.75	66.1562	52.5	3.56562	2.59563	0.470625	0	2.61	0.807707	45
MF	SW	M3	C2	2019-10-31	6	15.5625	66.1562	52.5	3.56562	2.605	0.483125	0	2.60219	0.80956	46
MF	SW	M3	C2	2019-10-31	7	15.4062	66.1562	52.5	3.56875	2.605	0.48625	0	2.60062	0.811111	47
MF	SW	M3	C2	2019-10-31	8	15.35	66.1562	52.5	3.5625	2.60188	0.48625	0	2.59594	0.811671	48	0.1	99.1453	37	99.4032	3.89	25.1923
MF	SW	M3	C2	2019-10-31	9	15.2812	66.1562	52.5	3.56875	2.59875	0.466875	0	2.61687	0.812356	49
MF	SW	M3	C2	2019-10-31	10	15.2812	66.1562	52.5	3.57875	2.605	0.476875	0	2.615	0.812356	50
MF	SW	M3	C2	2019-10-31	11	15.7812	66	52.38	3.57563	2.605	0.466875	0	2.62344	0.807031	51
MF	SW	M3	C2	2019-10-31	12	14.3125	65.8438	52.26	3.58812	2.605	0.47375	0	2.62281	0.821442	52
MF	SW	M3	C2	2019-10-31	13	7.90625	65.6875	52.13	3.58188	2.61813	0.48	0	2.62	0.892569	53
MF	SW	M3	C2	2019-10-31	14	7.25	65.6875	52.13	3.51187	2.58937	0.4925	0	2.55812	0.9006	54
MF	SW	M3	C2	2019-10-31	15	6.625	65.6875	52.13	3.51812	2.59563	0.49875	0	2.55812	0.908384	55
MF	SW	M3	C2	2019-10-31	16	6.46875	65.5312	52.01	2.80625	1.86563	0.41	0	1.92594	0.910156	56
MF	SW	M3	C2	2019-10-31	17	5.65625	65.5312	52.01	3.4925	2.56062	0.5025	0	2.52406	0.920544	57
MF	SW	M3	C2	2019-10-31	18	5.5	65.3438	51.86	3.5025	2.57	0.505625	0	2.53063	0.922364	58
MF	SW	M3	C2	2019-10-31	19	5.03125	65.3438	51.86	3.49938	2.57625	0.511875	0	2.52594	0.928508	59
MF	SW	M3	C2	2019-10-31	20	5.03125	65.3438	51.86	3.50563	2.57625	0.495625	0	2.54531	0.928508	60
MF	SW	M3	C2	2019-10-31	21	5.03125	65.3438	51.86	3.4925	2.57313	0.518125	0	2.51469	0.928508	61
MF	SW	M3	C2	2019-10-31	22	5.03125	65.3438	51.86	3.51187	2.57	0.518125	0	2.52281	0.928508	62
MF	SW	M3	C2	2019-10-31	23	4.875	65.1875	51.74	3.4925	2.56375	0.52125	0	2.50687	0.930419	63
MF	SW	M3	C2	2019-11-01	0	4.875	65.1875	51.74	3.50563	2.56688	0.50875	0	2.5275	0.930419	64
MF	SW	M3	C2	2019-11-01	1	4.6875	65.1875	51.74	3.50875	2.57	0.518125	0	2.52125	0.932916	65
MF	SW	M3	C2	2019-11-01	2	4.6875	65.1875	51.74	3.48937	2.56688	0.518125	0	2.51	0.932916	66
MF	SW	M3	C2	2019-11-01	3	4.6875	65.1875	51.74	3.51187	2.57313	0.52125	0	2.52125	0.932916	67
MF	SW	M3	C2	2019-11-01	4	4.6875	65.0312	51.61	3.48937	2.57625	0.5275	0	2.50531	0.932766	68
MF	SW	M3	C2	2019-11-01	5	4.6875	65.0312	51.61	3.515	2.57313	0.524375	0	2.51969	0.932766	69
MF	SW	M3	C2	2019-11-01	6	4.6875	65.0312	51.61	3.50875	2.56062	0.52125	0	2.51344	0.932766	70
MF	SW	M3	C2	2019-11-01	7	4.6875	65.0312	51.61	3.4925	2.57	0.530625	0	2.50062	0.932766	71
MF	SW	M3	C2	2019-11-01	8	4.6875	64.875	51.49	3.4925	2.56688	0.5275	0	2.50219	0.932615	72	0.1	99.1453	26	99.5806	2.39	54.0385
MF	SW	M3	C2	2019-11-01	9	4.53125	64.875	51.49	3.50875	2.57313	0.511875	0	2.52906	0.934714	73
MF	SW	M3	C2	2019-11-01	10	4.53125	64.875	51.49	3.48312	2.5575	0.5275	0	2.49281	0.934714	74
MF	SW	M3	C2	2019-11-01	11	4.53125	64.875	51.49	3.48937	2.56375	0.524375	0	2.50219	0.934714	75
MF	SW	M3	C2	2019-11-01	12	4.53125	64.875	51.49	3.49938	2.56375	0.5275	0	2.50406	0.934714	76
MF	SW	M3	C2	2019-11-01	13	4.375	64.7188	51.36	3.5025	2.58625	0.524375	0	2.52	0.93668	77
MF	SW	M3	C2	2019-11-01	14	4.375	64.7188	51.36	1.50063	0.43375	3.84563	0	-2.87844	0.93668	78
MF	SW	M3	C2	2019-11-01	15	4.21875	64.7188	51.36	3.48	2.54813	0.5275	0	2.48656	0.938803	79
MF	SW	M3	C2	2019-11-01	16	4.21875	64.7188	51.36	3.4925	2.56375	0.534375	0	2.49375	0.938803	80
MF	SW	M3	C2	2019-11-01	17	4.0625	64.7188	51.36	3.49938	2.57	0.524375	0	2.51031	0.940936	81
MF	SW	M3	C2	2019-11-01	18	4.0625	64.5625	51.24	3.49562	2.58	0.5025	0	2.53531	0.940801	82
MF	SW	M3	C2	2019-11-01	19	4.0625	64.5625	51.24	3.48937	2.57625	0.524375	0	2.50844	0.940801	83
MF	SW	M3	C2	2019-11-01	20	3.90625	64.5625	51.24	3.48312	2.55437	0.518125	0	2.50062	0.942948	84
MF	SW	M3	C2	2019-11-01	21	3.90625	64.5625	51.24	3.5025	2.56375	0.5275	0	2.50563	0.942948	85
MF	SW	M3	C2	2019-11-01	22	3.90625	64.5625	51.24	3.49562	2.56062	0.515	0	2.51313	0.942948	86
MF	SW	M3	C2	2019-11-01	23	3.90625	64.5625	51.24	3.48937	2.56375	0.524375	0	2.50219	0.942948	87
MF	SW	M3	C2	2019-11-02	0	3.90625	64.5625	51.24	3.48625	2.55437	0.5275	0	2.49281	0.942948	88
MF	SW	M3	C2	2019-11-02	1	3.75	64.4062	51.12	3.4925	2.5575	0.524375	0	2.50062	0.944979	89
MF	SW	M3	C2	2019-11-02	2	3.75	64.4062	51.12	3.4925	2.57	0.515	0	2.51625	0.944979	90
MF	SW	M3	C2	2019-11-02	3	3.75	64.4062	51.12	1.345	0.303125	3.8425	0	-3.01844	0.944979	91
MF	SW	M3	C2	2019-11-02	4	3.75	64.25	50.99	3.48937	2.5575	0.524375	0	2.49906	0.944853	92
MF	SW	M3	C2	2019-11-02	5	3.75	64.25	50.99	3.48	2.57313	0.524375	0	2.50219	0.944853	93
MF	SW	M3	C2	2019-11-02	6	3.75	64.0938	50.87	3.49938	2.57625	0.5275	0	2.51031	0.944726	94
MF	SW	M3	C2	2019-11-02	7	3.59375	64.0938	50.87	3.48937	2.56688	0.5025	0	2.52562	0.946907	95
MF	SW	M3	C2	2019-11-02	8	3.59375	64.0938	50.87	3.47375	2.5575	0.52125	0	2.49437	0.946907	96	0.1	99.1453	48	99.2258	3.76	27.6923
MF	SW	M3	C2	2019-11-02	9	3.59375	64.0938	50.87	3.48625	2.56688	0.5275	0	2.49906	0.946907	97
MF	SW	M3	C2	2019-11-02	10	3.59375	63.9062	50.72	3.48937	2.57	0.530625	0	2.49906	0.946759	98
MF	SW	M3	C2	2019-11-02	11	3.40625	63.9062	50.72	3.49938	2.5575	0.505625	0	2.52281	0.949396	99
MF	SW	M3	C2	2019-11-02	12	3.40625	63.9062	50.72	3.48937	2.56375	0.52125	0	2.50531	0.949396	100
MF	SW	M3	C2	2019-11-02	13	3.25	63.75	50.6	3.48625	2.56062	0.524375	0	2.49906	0.951493	101
MF	SW	M3	C2	2019-11-02	14	3.09375	63.75	50.6	3.48625	2.55125	0.524375	0	2.49437	0.953717	102
MF	SW	M3	C2	2019-11-02	15	3.09375	63.75	50.6	3.48625	2.5575	0.518125	0	2.50375	0.953717	103
MF	SW	M3	C2	2019-11-02	16	3.09375	63.5938	50.47	2.48563	1.55937	0.374375	0	1.64813	0.953608	104
MF	SW	M3	C2	2019-11-02	17	3.09375	63.5938	50.47	3.48312	2.56062	0.5275	0	2.49437	0.953608	105
MF	SW	M3	C2	2019-11-02	18	3.09375	63.5938	50.47	3.48312	2.55437	0.530625	0	2.48813	0.953608	106
MF	SW	M3	C2	2019-11-02	19	2.9375	63.5938	50.47	3.48	2.55437	0.524375	0	2.49281	0.955848	107
MF	SW	M3	C2	2019-11-02	20	2.9375	63.4375	50.35	3.4925	2.56375	0.49875	0	2.52937	0.955744	108
MF	SW	M3	C2	2019-11-02	21	2.9375	63.4375	50.35	3.47688	2.55437	0.524375	0	2.49125	0.955744	109
MF	SW	M3	C2	2019-11-02	22	2.9375	63.4375	50.35	3.47688	2.55125	0.5275	0	2.48656	0.955744	110
MF	SW	M3	C2	2019-11-02	23	2.9375	63.2812	50.22	3.49938	2.56375	0.5275	0	2.50406	0.955639	111
MF	SW	M3	C2	2019-11-03	0	2.78125	63.2812	50.22	3.4925	2.57	0.50875	0	2.5225	0.9579	112
MF	SW	M3	C2	2019-11-03	1	2.625	63.2812	50.22	3.4925	2.56062	0.524375	0	2.50219	0.960171	113
MF	SW	M3	C2	2019-11-03	2	2.625	63.2812	50.22	3.48	2.54813	0.5275	0	2.48656	0.960171	114
MF	SW	M3	C2	2019-11-03	3	2.625	63.2812	50.22	3.49562	2.55125	0.524375	0	2.49906	0.960171	115
MF	SW	M3	C2	2019-11-03	4	2.625	63.2812	50.22	3.48625	2.56688	0.524375	0	2.50219	0.960171	116
MF	SW	M3	C2	2019-11-03	5	2.3125	63.125	50.1	3.38813	2.46813	0.505625	0	2.4225	0.964661	117
MF	SW	M3	C2	2019-11-03	6	2.3125	63.125	50.1	3.48625	2.57	0.5275	0	2.50062	0.964661	118
MF	SW	M3	C2	2019-11-03	7	2.15625	62.8125	49.85	3.4925	2.55437	0.52125	0	2.50219	0.966811	119
MF	SW	M3	C2	2019-11-03	8	2.15625	62.8125	49.85	3.48937	2.56375	0.52125	0	2.50531	0.966811	120	0.1	99.1453	31	99.5	3.55	31.7308
MF	SW	M3	C2	2019-11-03	9	2.15625	62.8125	49.85	3.49938	2.56688	0.49875	0	2.53437	0.966811	121
MF	SW	M3	C2	2019-11-03	10	1.96875	62.8125	49.85	3.48625	2.56688	0.5275	0	2.49906	0.969609	122
MF	SW	M3	C2	2019-11-03	11	1.96875	62.625	49.7	3.48	2.5575	0.5275	0	2.49125	0.969521	123
MF	SW	M3	C2	2019-11-03	12	1.8125	62.4688	49.58	3.47375	2.55437	0.5275	0	2.48656	0.971804	124
MF	SW	M3	C2	2019-11-03	13	1.8125	62	49.21	3.48	2.57	0.50875	0	2.51625	0.971596	125
MF	SW	M3	C2	2019-11-03	14	1.8125	61.8438	49.08	3.47375	2.54125	0.524375	0	2.48312	0.971527	126
MF	SW	M3	C2	2019-11-03	15	1.8125	61.5312	48.83	3.47375	2.56375	0.5275	0	2.49125	0.971386	127
MF	SW	M3	C2	2019-11-03	16	1.8125	61.375	48.71	3.47375	2.54813	0.5275	0	2.48344	0.971316	128
MF	SW	M3	C2	2019-11-03	17	1.8125	61.375	48.71	3.47063	2.54438	0.5275	0	2.48	0.971316	129
MF	SW	M3	C2	2019-11-03	18	1.8125	61.0312	48.44	3.4925	2.56688	0.524375	0	2.50531	0.971159	130
MF	SW	M3	C2	2019-11-03	19	1.65625	60.875	48.31	3.47688	2.56062	0.530625	0	2.48813	0.973513	131
MF	SW	M3	C2	2019-11-03	20	1.34375	60.4062	47.94	3.47375	2.55437	0.5275	0	2.48656	0.978239	132
MF	SW	M3	C2	2019-11-03	21	1.34375	60.0938	47.69	3.48	2.56688	0.524375	0	2.49906	0.978128	133
MF	SW	M3	C2	2019-11-03	22	1.03125	60.0938	47.69	3.48937	2.56688	0.50875	0	2.51938	0.983129	134
MF	SW	M3	C2	2019-11-03	23	0.875	59.2812	47.05	3.4675	2.54813	0.52125	0	2.48656	0.985455	135
MF	SW	M3	C2	2019-11-04	0	0.53125	59.0012	46.83	3.48312	2.55437	0.5275	0	2.49125	0.991076	136
MF	SW	M3	C2	2019-11-04	1	0.53125	58.788	46.66	3.48312	2.57313	0.524375	0	2.50375	0.991044	137
MF	SW	M3	C2	2019-11-04	2	-0.09375	57.375	45.54	3.48625	2.55125	0.515	0	2.50375	1.00164	138
MF	SW	M3	C2	2019-11-04	3	-0.09375	56.1875	44.59	1.38312	0.30625	3.81375	0	-2.96906	1.00167	139
MF	SW	M3	C2	2019-11-04	4	-0.09375	44.0938	35	3.48937	2.55437	0.5275	0	2.49437	1.00213	140
MF	SW	M3	C2	2019-11-04	5	-0.09375	0.90625	0.72	3.47688	2.55125	0.530625	0	2.48344	1.11538	141
MF	SW	M3	C2	2019-11-04	6	-0.25	-0.21875	-0.17	3.4925	2.56062	0.5275	0	2.49906	0.466667	142
MF	SW	M3	C2	2019-11-04	7	-0.25	-0.21875	-0.17	3.49562	2.5575	0.495625	0	2.53094	0.466667	143
MF	SW	M3	C2	2019-11-04	8	-0.25	-0.21875	-0.17	3.48	2.55125	0.524375	0	2.49125	0.466667	144	0.1	99.1453	75	98.7903	3.01	42.1154
MF	SW	M3	C2	2019-11-04	9	-0.25	44.0938	35	3.48312	2.56375	0.5275	0	2.49594	1.0057	145
MF	IW	M1	C1												0	41		7900		3.91
MF	IW	M1	C1	2020-01-21	11	28.2188	119.594	66.44	3.06937	2.19188	0.185625	12.2375	2.445	0.809091	1
MF	IW	M1	C1	2020-01-21	12	25.3438	113.688	63.16	3.08188	2.18875	0.169375	12.5875	2.46594	0.817712	2	0.1	99.7561	130	98.3544	3.13	19.9488
MF	IW	M1	C1	2020-01-21	13	22.6562	104.125	57.85	3.08188	2.21437	0.191875	12.7812	2.45625	0.821297	3
MF	IW	M1	C1	2020-01-21	14	21.8438	98.25	54.58	3.09125	2.22375	0.17625	12.8125	2.48125	0.818111	4
MF	IW	M1	C1	2020-01-21	15	20.9062	93.7812	52.1	3.09437	2.22375	0.16625	13.4187	2.49281	0.817711	5
MF	IW	M1	C1	2020-01-21	16	20.0938	89.1562	49.53	3.10125	2.22375	0.163125	13.8625	2.49938	0.816076	6
MF	IW	M1	C1	2020-01-21	17	19.3125	86.9375	48.3	3.10125	2.22688	0.16	13.1625	2.50406	0.818235	7
MF	IW	M1	C1	2020-01-21	18	19.9375	83.125	46.18	3.10125	2.23	0.15375	12.3	2.51187	0.806549	8
MF	IW	M1	C1	2020-01-21	19	20.75	80.4062	44.67	3.10125	2.23937	0.15375	11.5062	2.51656	0.794872	9
MF	IW	M1	C1	2020-01-21	20	18.0312	78.6562	43.7	3.09437	2.23	0.150625	10.8063	2.51156	0.81351	10
MF	IW	M1	C1	2020-01-21	21	21.0625	76.125	42.29	3.09813	2.23625	0.1475	12.0813	2.51969	0.78328	11
MF	IW	M1	C1	2020-01-21	22	19.7812	73.7188	40.95	3.09813	2.24313	0.1475	13.1937	2.52312	0.788436	12
MF	IW	M1	C1	2020-01-21	23	20.0938	73.7188	40.95	3.11063	2.2525	0.150625	12.7188	2.53094	0.785809	13
MF	IW	M1	C1	2020-01-22	0	19.9375	71.0312	39.46	3.11375	2.24625	0.144375	11.9875	2.53563	0.780831	14
MF	IW	M1	C1	2020-01-22	1	19.1562	70.5312	39.18	3.11375	2.24313	0.150625	6.8875	2.52781	0.786411	15
MF	IW	M1	C1	2020-01-22	2	19.3125	69.0938	38.39	3.12	2.2525	0.144375	4.7875	2.54188	0.781548	16
MF	IW	M1	C1	2020-01-22	3	19.3125	68.3125	37.95	3.11687	2.24625	0.144375	7.2375	2.53719	0.779601	17
MF	IW	M1	C1	2020-01-22	4	17.5625	67.3438	37.41	3.12	2.25563	0.144375	9.24375	2.54344	0.793154	18
MF	IW	M1	C1	2020-01-22	5	17.7188	66.0938	36.72	3.12	2.25563	0.1475	7.05	2.54031	0.788591	19
MF	IW	M1	C1	2020-01-22	6	17.0625	65.4375	36.35	3.12	2.24938	0.144375	5.16875	2.54031	0.793182	20
MF	IW	M1	C1	2020-01-22	7	18.1875	62.4062	34.67	3.12	2.25563	0.144375	0	2.54344	0.774331	21
MF	IW	M1	C1	2020-01-22	8	17.5625	62.4062	34.67	3.11687	2.25875	0.14125	0	2.54656	0.780383	22
MF	IW	M1	C1	2020-01-22	9	18.1875	61.9375	34.41	3.11687	2.24938	0.134375	0	2.54875	0.773011	23
MF	IW	M1	C1	2020-01-22	10	17.5625	61.9375	34.41	3.11375	2.2525	0.13125	0	2.55187	0.779088	24	0.1	99.7561	200	97.4684	3.01	23.0179
MF	IW	M1	C1	2020-01-22	11	16.4375	60.1875	33.44	3.12	2.24313	0.134375	0	2.54719	0.785481	25
MF	IW	M1	C1	2020-01-22	12	15.4688	60.0312	33.35	3.12625	2.24938	0.134375	0	2.55344	0.795116	26
MF	IW	M1	C1	2020-01-22	13	15	60.0312	33.35	3.11375	2.2525	0.1375	0	2.54562	0.800083	27
MF	IW	M1	C1	2020-01-22	14	15.1562	60.0312	33.35	3.12	2.2525	0.1375	0	2.54875	0.798421	28
MF	IW	M1	C1	2020-01-22	15	14.5312	58.2812	32.38	3.12	2.25875	0.14125	0	2.54813	0.800429	29
MF	IW	M1	C1	2020-01-22	16	14.375	57.9688	32.2	3.11375	2.24625	0.14125	0	2.53875	0.801296	30
MF	IW	M1	C1	2020-01-22	17	14.0625	57.4688	31.93	3.12312	2.2525	0.1375	0	2.55031	0.803408	31
MF	IW	M1	C1	2020-01-22	18	13.5625	56.375	31.32	3.11375	2.2525	0.1375	0	2.54562	0.806077	32
MF	IW	M1	C1	2020-01-22	19	13.7188	57.1562	31.75	3.11375	2.24938	0.134375	0	2.54719	0.806437	33
MF	IW	M1	C1	2020-01-22	20	13.9062	55.4062	30.78	3.11687	2.24625	0.134375	0	2.54719	0.799369	34
MF	IW	M1	C1	2020-01-22	21	15	56.2188	31.23	3.12	2.24938	0.134375	0	2.55031	0.789381	35
MF	IW	M1	C1	2020-01-22	22	13.9062	54.4688	30.26	3.12	2.24625	0.1375	0	2.54562	0.796618	36
MF	IW	M1	C1	2020-01-22	23	13.5625	55.25	30.69	3.1075	2.24625	0.134375	0	2.5425	0.802906	37
MF	IW	M1	C1	2020-01-23	0	13.25	53.5	29.72	3.12625	2.25563	0.134375	0	2.55656	0.801498	38
MF	IW	M1	C1	2020-01-23	1	11.5	53.1875	29.55	3.11687	2.2525	0.134375	0	2.55031	0.822222	39
MF	IW	M1	C1	2020-01-23	2	12.7812	54.625	30.35	3.12	2.26187	0.134375	0	2.55656	0.810385	40
MF	IW	M1	C1	2020-01-23	3	13.0938	53.5	29.72	3.12	2.2525	0.134375	0	2.55187	0.803379	41
MF	IW	M1	C1	2020-01-23	4	12.7812	52.375	29.1	3.12312	2.24313	0.134375	0	2.54875	0.803837	42
MF	IW	M1	C1	2020-01-23	5	11.9688	53.1875	29.55	3.12	2.24625	0.134375	0	2.54875	0.816307	43
MF	IW	M1	C1	2020-01-23	6	11.6562	52.875	29.38	3.12	2.24938	0.134375	0	2.55031	0.81937	44
MF	IW	M1	C1	2020-01-23	7	11.4625	51.9062	28.84	3.12312	2.24313	0.13125	0	2.55187	0.819114	45
MF	IW	M1	C1	2020-01-23	8	11.3063	51.2812	28.49	3.12	2.24938	0.13125	0	2.55344	0.819353	46
MF	IW	M1	C1	2020-01-23	9	10.8297	49.375	27.43	3.03125	2.115	0.125	0	2.44813	0.820119	47
MF	IW	M1	C1	2020-01-23	10	11.1813	50.7812	28.21	3.11687	2.24625	0.099375	0	2.58219	0.819548	48	0.1	99.7561	230	97.0886	3.18	18.6701
MF	IW	M1	C1	2020-01-23	11	11.3438	51.5938	28.66	3.12	2.25563	0.093125	0	2.59469	0.819762	49
MF	IW	M1	C1	2020-01-23	12	11.2656	51.2812	28.49	3.12	2.24938	0.093125	0	2.59156	0.819885	50
MF	IW	M1	C1	2020-01-23	13	11.5	52.2188	29.01	3.12	2.2525	0.099375	0	2.58688	0.819519	51
MF	IW	M1	C1	2020-01-23	14	11.0625	50.4688	28.04	3.11063	2.23937	0.09625	0	2.57875	0.820213	52
MF	IW	M1	C1	2020-01-23	15	11.0312	50.3125	27.95	3.12	2.24625	0.1025	0	2.58062	0.820173	53
MF	IW	M1	C1	2020-01-23	16	11.0312	50.625	28.13	3.11375	2.23312	0.1025	0	2.57094	0.821085	54
MF	IW	M1	C1	2020-01-23	17	11.0312	50	27.78	3.11687	2.23937	0.10875	0	2.56937	0.819252	55
MF	IW	M1	C1	2020-01-23	18	11.0312	50.1562	27.86	3.12938	2.24313	0.105625	0	2.58062	0.819714	56
MF	IW	M1	C1	2020-01-23	19	11.0312	49.8438	27.69	3.12312	2.24938	0.10875	0	2.5775	0.818789	57
MF	IW	M1	C1	2020-01-23	20	11.0312	48.25	26.81	3.12	2.25875	0.1125	0	2.57687	0.813917	58
MF	IW	M1	C1	2020-01-23	21	11.0312	47.5938	26.44	3.11687	2.24313	0.1125	0	2.5675	0.811834	59
MF	IW	M1	C1	2020-01-23	22	11.0312	47.4375	26.35	3.12312	2.25875	0.1125	0	2.57844	0.811331	60
MF	IW	M1	C1	2020-01-23	23	11.0312	47.7812	26.55	3.12938	2.25563	0.10875	0	2.58375	0.812434	61
MF	IW	M1	C1	2020-01-24	0	9.9125	45.8438	25.47	3.12938	2.25563	0.1125	0	2.58	0.822217	62
MF	IW	M1	C1	2020-01-24	1	9.67812	44.9062	24.95	3.1325	2.25563	0.1125	0	2.58156	0.822694	63
MF	IW	M1	C1	2020-01-24	2	9.35781	43.625	24.24	3.12938	2.26812	0.1	0	2.59875	0.82338	64
MF	IW	M1	C1	2020-01-24	3	9.52031	44.4375	24.69	3.12625	2.26187	0.10875	0	2.58531	0.82356	65
MF	IW	M1	C1	2020-01-24	4	9.47344	44.25	24.58	3.12938	2.24938	0.10875	0	2.58062	0.823663	66
MF	IW	M1	C1	2020-01-24	5	9.39531	43.9375	24.41	3.13563	2.25875	0.10875	0	2.58844	0.823836	67
MF	IW	M1	C1	2020-01-24	6	9.12187	42.8438	23.8	3.13937	2.25875	0.10875	0	2.59031	0.824463	68
MF	IW	M1	C1	2020-01-24	7	9.09062	42.6875	23.72	3.1325	2.265	0.10875	0	2.59	0.824431	69
MF	IW	M1	C1	2020-01-24	8	8.77031	41.4062	23	3.1425	2.25563	0.105625	0	2.59344	0.825211	70
MF	IW	M1	C1	2020-01-24	9	9.09062	42.6875	23.72	3.13563	2.25875	0.105625	0	2.59156	0.824431	71
MF	IW	M1	C1	2020-01-24	10	9.12969	42.8438	23.8	3.12938	2.24938	0.10875	0	2.58062	0.824339	72	0.1	99.7561	180	97.7215	3.15	19.4373
MF	IW	M1	C1	2020-01-24	11	9.09844	42.6875	23.72	3.12938	2.2525	0.10875	0	2.58219	0.824307	73
MF	IW	M1	C1	2020-01-24	12	9.25469	43.3125	24.06	3.1325	2.26187	0.10875	0	2.58844	0.823946	74
MF	IW	M1	C1	2020-01-24	13	9.25469	43.3125	24.06	3.13563	2.25563	0.10875	0	2.58688	0.823946	75
MF	IW	M1	C1	2020-01-24	14	9.41094	43.9375	24.41	3.13563	2.24938	0.10875	0	2.58375	0.823595	76
MF	IW	M1	C1	2020-01-24	15	9.25469	43.1562	23.98	3.1325	2.24938	0.10875	0	2.58219	0.823421	77
MF	IW	M1	C1	2020-01-24	16	9.41094	43.7812	24.32	3.13563	2.25875	0.10875	0	2.58844	0.823077	78
MF	IW	M1	C1	2020-01-24	17	9.09062	42.5	23.61	3.13563	2.26187	0.10875	0	2.59	0.823793	79
MF	IW	M1	C1	2020-01-24	18	9.17656	42.8438	23.8	3.13937	2.25875	0.10875	0	2.59031	0.823597	80
MF	IW	M1	C1	2020-01-24	19	9.07656	42.3438	23.52	3.1325	2.24938	0.10875	0	2.58219	0.823483	81
MF	IW	M1	C1	2020-01-24	20	8.99844	42.0312	23.35	3.12625	2.25563	0.10875	0	2.58219	0.823663	82
MF	IW	M1	C1	2020-01-24	21	8.99844	42.0312	23.35	3.13563	2.25875	0.10875	0	2.58844	0.823663	83
MF	IW	M1	C1	2020-01-24	22	9.11562	42.5	23.61	3.13937	2.2525	0.10875	0	2.58719	0.823394	84
MF	IW	M1	C1	2020-01-24	23	8.76562	40.75	22.64	3.11375	2.24313	0.10875	0	2.56969	0.822973	85
MF	IW	M1	C1	2020-01-25	0	8.80469	40.9062	22.73	3.09437	2.21437	0.10875	0	2.54562	0.822882	86
MF	IW	M1	C1	2020-01-25	1	8.72656	40.5938	22.55	3.06937	2.19188	0.10875	0	2.52188	0.823064	87
MF	IW	M1	C1	2020-01-25	2	8.60063	40.09	22.27	3.12625	2.25563	0.1	0	2.59094	0.823362	88
MF	IW	M1	C1	2020-01-25	3	8.38188	38.9963	21.66	3.12938	2.24938	0.1	0	2.58937	0.823086	89
MF	IW	M1	C1	2020-01-25	4	8.34281	38.84	21.58	3.13563	2.2525	0.1	0	2.59406	0.823181	90
MF	IW	M1	C1	2020-01-25	5	8.0225	37.5588	20.87	3.13937	2.23937	0.1	0	2.58937	0.823996	91
MF	IW	M1	C1	2020-01-25	6	8.34281	38.84	21.58	3.1325	2.25563	0.1	0	2.59406	0.823181	92
MF	IW	M1	C1	2020-01-25	7	8.37406	38.9963	21.66	3.1425	2.25563	0.1	0	2.59906	0.823221	93
MF	IW	M1	C1	2020-01-25	8	8.335	38.84	21.58	3.13563	2.26812	0.11	0	2.59187	0.823317	94
MF	IW	M1	C1	2020-01-25	9	8.49125	39.465	21.93	3.12938	2.26187	0.11	0	2.58562	0.822938	95
MF	IW	M1	C1	2020-01-25	10	8.49125	39.465	21.93	3.12938	2.24938	0.11	0	2.57938	0.822938	96	0.1	99.7561	110	98.6076	3.15	19.4373
MF	IW	M1	C1	2020-01-25	11	8.61625	40.09	22.27	3.1325	2.25875	0.10875	0	2.58688	0.823098	97
MF	IW	M1	C1	2020-01-25	12	8.42094	39.3088	21.84	3.13563	2.25875	0.1125	0	2.58469	0.82357	98
MF	IW	M1	C1	2020-01-25	13	8.57719	39.9338	22.19	3.13563	2.265	0.1125	0	2.58781	0.823191	99
MF	IW	M1	C1	2020-01-25	14	8.25688	38.6525	21.47	3.1325	2.19188	0.1	0	2.56219	0.823982	100
MF	IW	M1	C1	2020-01-25	15	8.32563	38.9963	21.66	3.13563	2.18875	0.10875	0	2.55344	0.824064	101
MF	IW	M1	C1	2020-01-25	16	8.20063	38.4963	21.39	3.13563	2.21437	0.10875	0	2.56625	0.824386	102
MF	IW	M1	C1	2020-01-25	17	8.1225	38.1838	21.21	3.13937	2.22375	0.1	0	2.58156	0.824592	103
MF	IW	M1	C1	2020-01-25	18	8.1225	38.1838	21.21	3.1325	2.22375	0.11	0	2.56813	0.824592	104
MF	IW	M1	C1	2020-01-25	19	8.21625	38.6525	21.47	3.12625	2.22375	0.11	0	2.565	0.824697	105
MF	IW	M1	C1	2020-01-25	20	7.77875	36.9025	20.5	3.13563	2.22688	0.11	0	2.57125	0.825906	106
MF	IW	M1	C1	2020-01-25	21	7.81781	37.0588	20.59	3.13937	2.23	0.11	0	2.57469	0.825793	107
MF	IW	M1	C1	2020-01-25	22	7.73969	36.7463	20.41	3.11375	2.23937	0.11	0	2.56656	0.826019	108
MF	IW	M1	C1	2020-01-25	23	7.63894	36.2425	20.13	3.11	2.23	0.11	0	2.56	0.825919	109
MF	IW	M1	C1	2020-01-26	0	7.513	35.7388	19.85	3.12	2.23625	0.11	0	2.56813	0.826296	110
MF	IW	M1	C2												0	66		6900		3.7
MF	IW	M1	C2	2020-03-10	7	62.7812	222.938	123.85	3.34875	2.42437	0.300625	12.3	2.58594	0.780269	1
MF	IW	M1	C2	2020-03-10	8	52.4688	209.219	116.23	3.34875	2.42437	0.300625	11.825	2.58594	0.799498	2	0.1	99.8485	31	99.5507	3.04	17.8378
MF	IW	M1	C2	2020-03-10	9	50.875	205.406	114.11	3.3	2.4	0.3	12.6562	2.55	0.801488	3
MF	IW	M1	C2	2020-03-10	10	0	0	0	0	0	0	0	0	0	4
MF	IW	M1	C2	2020-03-10	11	47.875	198.406	110.23	3.35812	2.46	0.335625	12.6562	2.57344	0.805608	5
MF	IW	M1	C2	2020-03-10	12	48.7812	192.5	106.94	3.39	2.48188	0.2975	12.8125	2.63844	0.797824	6
MF	IW	M1	C2	2020-03-10	13	48.4688	180.875	100.49	3.3075	2.42125	0.226875	13.2937	2.6375	0.788663	7
MF	IW	M1	C2	2020-03-10	14	48.625	172.125	95.63	3.31688	2.42125	0.22375	13.925	2.64531	0.779728	8
MF	IW	M1	C2	2020-03-10	15	48.4688	163.375	90.76	3.32313	2.43438	0.208125	15.55	2.67062	0.771205	9
MF	IW	M1	C2	2020-03-10	16	47.9688	156.031	86.68	3.34563	2.44687	0.20125	16.3188	2.695	0.764859	10
MF	IW	M1	C2	2020-03-10	17	47.3438	151.125	83.96	3.33562	2.44062	0.1825	15.7125	2.70562	0.761455	11
MF	IW	M1	C2	2020-03-10	18	47.0312	148	82.22	3.34563	2.45312	0.150625	15.8375	2.74875	0.758853	12
MF	IW	M1	C2	2020-03-10	19	46.6875	145.219	80.68	3.34563	2.45312	0.14125	16.125	2.75813	0.756717	13
MF	IW	M1	C2	2020-03-10	20	47.6562	139.812	77.67	3.355	2.46625	0.163125	16.6687	2.7475	0.745791	14
MF	IW	M1	C2	2020-03-10	21	45.125	136.156	75.64	3.355	2.46937	0.156875	17.6875	2.75531	0.751077	15
MF	IW	M1	C2	2020-03-10	22	45.5938	132.469	73.59	3.35812	2.46312	0.150625	17.0813	2.76	0.743945	16
MF	IW	M1	C2	2020-03-10	23	44.9375	129.625	72.01	3.355	2.46625	0.150625	16.0625	2.76	0.742571	17
MF	IW	M1	C2	2020-03-11	0	45.75	125.312	69.62	3.35812	2.46625	0.150625	15.5188	2.76156	0.732554	18
MF	IW	M1	C2	2020-03-11	1	44.4688	122.281	67.93	3.355	2.47562	0.150625	15.2312	2.76469	0.733321	19
MF	IW	M1	C2	2020-03-11	2	44	119.094	66.16	3.3675	2.47875	0.1475	15.1687	2.77562	0.730217	20
MF	IW	M1	C2	2020-03-11	3	44	117.844	65.47	3.3675	2.46937	0.1475	16	2.77094	0.728133	21
MF	IW	M1	C2	2020-03-11	4	42.4062	114.156	63.42	3.37062	2.48188	0.150625	16.1875	2.77562	0.729142	22
MF	IW	M1	C2	2020-03-11	5	41.9375	112.406	62.45	3.38	2.48875	0.144375	15.3938	2.79	0.728285	23
MF	IW	M1	C2	2020-03-11	6	42.875	110.5	61.39	3.38	2.495	0.14125	15.0125	2.79625	0.720456	24	0.1	99.8485	8	99.8841	3.16	14.5946
MF	IW	M1	C2	2020-03-11	7	41.75	108.281	60.16	3.37375	2.485	0.1375	14.4688	2.79188	0.721725	25
MF	IW	M1	C2	2020-03-11	8	23.5938	96.3438	53.52	3.0725	2.19813	0.14125	15.1062	2.49406	0.803283	26
MF	IW	M1	C2	2020-03-11	9	20.9062	94.9062	52.73	3.07563	2.21125	0.144375	16.0312	2.49906	0.819482	27
MF	IW	M1	C2	2020-03-11	10	22.5	94.25	52.36	3.07563	2.20125	0.144375	16.1562	2.49406	0.807281	28
MF	IW	M1	C2	2020-03-11	11	12.7812	92.8438	51.58	3.0725	2.16312	0.144375	14.9812	2.47344	0.878994	29
MF	IW	M1	C2	2020-03-11	12	17.5625	91.25	50.69	3.0725	2.16312	0.14125	13.8313	2.47656	0.838599	30
MF	IW	M1	C2	2020-03-11	13	17.4062	91.5625	50.87	3.06625	2.14375	0.1375	12.975	2.4675	0.840264	31
MF	IW	M1	C2	2020-03-11	14	15.3125	93.1562	51.75	3.06937	2.14688	0.1375	13.9625	2.47063	0.85883	32
MF	IW	M1	C2	2020-03-11	15	14.5312	93	51.67	3.05687	2.14375	0.134375	15.6813	2.46594	0.864865	33
MF	IW	M1	C2	2020-03-11	16	13.9062	93.3125	51.84	3.05687	2.15062	0.134375	16.3188	2.46937	0.8703	34
MF	IW	M1	C2	2020-03-11	17	12.3125	92.3438	51.3	3.06	2.15687	0.134375	15.8063	2.47406	0.882353	35
MF	IW	M1	C2	2020-03-11	18	11.5	90.5938	50.33	3.05313	2.15062	0.13125	15.0437	2.47063	0.887358	36
MF	IW	M1	C2	2020-03-11	19	11.5	89.6562	49.81	3.06312	2.15375	0.134375	14.5938	2.47406	0.886314	37
MF	IW	M1	C2	2020-03-11	20	11.3438	87.75	48.75	3.06	2.15687	0.13125	0	2.47719	0.885525	38
MF	IW	M1	C2	2020-03-11	21	10.875	86.9375	48.3	3.05687	2.15062	0.13125	0	2.4725	0.888818	39
MF	IW	M1	C2	2020-03-11	22	10.2188	83.9062	46.61	3.0725	2.16938	0.134375	0	2.48656	0.891434	40
MF	IW	M1	C2	2020-03-11	23	10.375	82.9688	46.09	3.06625	2.15687	0.13125	0	2.48031	0.888852	41
MF	IW	M1	C2	2020-03-12	0	8.78125	81.375	45.21	3.06312	2.15375	0.13125	0	2.47719	0.9026	42
MF	IW	M1	C2	2020-03-12	1	9.125	82	45.56	3.06312	2.15687	0.134375	0	2.47562	0.899863	43
MF	IW	M1	C2	2020-03-12	2	8.3125	81.375	45.21	3.07563	2.16625	0.13125	0	2.48969	0.907317	44
MF	IW	M1	C2	2020-03-12	3	8.15625	79.7812	44.32	3.06937	2.16312	0.134375	0	2.48188	0.907249	45
MF	IW	M1	C2	2020-03-12	4	7.1875	79.2812	44.05	3.06	2.16	0.13125	0	2.47875	0.916877	46
MF	IW	M1	C2	2020-03-12	5	7.375	79.2812	44.05	3.06625	2.16	0.13125	0	2.48188	0.914894	47
MF	IW	M1	C2	2020-03-12	6	7.1875	78.9688	43.87	3.06625	2.16	0.128125	0	2.485	0.916576	48	0.1	99.8485	8	99.8841	3.2	13.5135
MF	IW	M1	C2	2020-03-12	7	6.875	77.375	42.99	3.06937	2.16	0.13125	0	2.48344	0.918398	49
MF	IW	M1	C2	2020-03-12	8	6.875	77.875	43.26	3.06312	2.15687	0.13125	0	2.47875	0.918879	50
MF	IW	M1	C2	2020-03-12	9	7.1875	77.1562	42.86	2.98687	2.01625	0.013125	0	2.48844	0.914783	51
MF	IW	M1	C2	2020-03-12	10	10.375	77.0625	42.81	3.07563	2.21125	0.128125	0	2.51531	0.881344	52
MF	IW	M1	C2	2020-03-12	11	9.28125	77.2188	42.9	3.0725	2.19813	0.128125	0	2.50719	0.892702	53
MF	IW	M1	C2	2020-03-12	12	11.8125	75.9375	42.19	3.05687	2.19813	0.128125	0	2.49938	0.865385	54
MF	IW	M1	C2	2020-03-12	13	11.9688	75.7812	42.1	3.06312	2.18562	0.128125	0	2.49625	0.863604	55
MF	IW	M1	C2	2020-03-12	14	11.5	75	41.67	3.06937	2.19813	0.128125	0	2.50563	0.867052	56
MF	IW	M1	C2	2020-03-12	15	10.7188	74.5312	41.41	3.06312	2.18562	0.13125	0	2.49313	0.874267	57
MF	IW	M1	C2	2020-03-12	16	10.875	74.8438	41.58	3.06	2.19188	0.128125	0	2.49781	0.873132	58
MF	IW	M1	C2	2020-03-12	17	10.5312	72.5938	40.33	3.07875	2.21125	0.128125	0	2.51688	0.873308	59
MF	IW	M1	C2	2020-03-12	18	9.59375	72.7812	40.43	3.06937	2.20125	0.125	0	2.51031	0.883536	60
MF	IW	M1	C2	2020-03-12	19	10.2188	70.375	39.1	3.0725	2.2175	0.125	0	2.52	0.873207	61
MF	IW	M1	C2	2020-03-12	20	9.4375	69.5938	38.66	3.06625	2.2075	0.125	0	2.51187	0.880585	62
MF	IW	M1	C2	2020-03-12	21	9.90625	68.7812	38.21	3.06625	2.20125	0.125	0	2.50875	0.874106	63
MF	IW	M1	C2	2020-03-12	22	10.0625	67.6875	37.6	3.07875	2.21125	0.125	0	2.52	0.870579	64
MF	IW	M1	C2	2020-03-12	23	8.78125	66.875	37.15	3.08188	2.19813	0.125	0	2.515	0.883932	65
MF	IW	M1	C2	2020-03-13	0	8.3125	65.75	36.53	3.07563	2.2075	0.121875	0	2.51969	0.887764	66
MF	IW	M1	C2	2020-03-13	1	9.75	65.125	36.18	3.08188	2.21125	0.121875	0	2.52469	0.869783	67
MF	IW	M1	C2	2020-03-13	2	10.375	64.1562	35.64	3.07875	2.21437	0.121875	0	2.52469	0.860797	68
MF	IW	M1	C2	2020-03-13	3	9.125	64.3438	35.75	3.085	2.21437	0.121875	0	2.52781	0.875798	69
MF	IW	M1	C2	2020-03-13	4	9.4375	64.1562	35.64	3.085	2.21437	0.121875	0	2.52781	0.871762	70
MF	IW	M1	C2	2020-03-13	5	9.125	63.375	35.21	3.09125	2.2075	0.11875	0	2.53063	0.874138	71
MF	IW	M1	C2	2020-03-13	6	9.75	63.2188	35.12	3.09125	2.22063	0.121875	0	2.53406	0.866381	72	0.1	99.8485	20	99.7101	3.33	10
MF	IW	M1	C2	2020-03-13	7	8.78125	62.4062	34.67	3.08812	2.21125	0.11875	0	2.53094	0.876646	73
MF	IW	M1	C2	2020-03-13	8	9.90625	61.7812	34.32	3.09437	2.22063	0.11875	0	2.53875	0.861813	74
MF	IW	M1	C2	2020-03-13	9	7.375	62.9062	34.95	3.08188	2.2175	0.11875	0	2.53094	0.895064	75
MF	IW	M1	C2	2020-03-13	10	16.2812	60.8125	33.78	3.085	2.2075	0.11875	0	2.5275	0.788812	76
MF	IW	M1	C2	2020-03-13	11	15.1562	61.3125	34.06	3.08188	2.21125	0.11875	0	2.52781	0.801798	77
MF	IW	M1	C2	2020-03-13	12	15	59.7188	33.18	3.08188	2.20125	0.11875	0	2.52281	0.799247	78
MF	IW	M1	C2	2020-03-13	13	14.8438	60.5	33.61	3.085	2.20125	0.115625	0	2.5275	0.802986	79
MF	IW	M1	C2	2020-03-13	14	15.1562	59.875	33.26	3.07875	2.20438	0.115625	0	2.52594	0.798001	80
MF	IW	M1	C2	2020-03-13	15	14.2188	60.8125	33.78	3.07875	2.21125	0.115625	0	2.52937	0.810496	81
MF	IW	M1	C2	2020-03-13	16	13.9062	60.3438	33.52	3.09125	2.2075	0.115625	0	2.53375	0.81271	82
MF	IW	M1	C2	2020-03-13	17	13.4062	59.5625	33.09	3.08188	2.19813	0.115625	0	2.52438	0.816274	83
MF	IW	M1	C2	2020-03-13	18	13.25	60.5	33.61	3.07875	2.20438	0.115625	0	2.52594	0.820339	84
MF	IW	M1	C2	2020-03-13	19	12.125	58.4375	32.47	3.08188	2.21125	0.115625	0	2.53094	0.828167	85
MF	IW	M1	C2	2020-03-13	20	12.7812	57.625	32.01	3.06937	2.18562	0.1125	0	2.515	0.818464	86
MF	IW	M1	C2	2020-03-13	21	12.4688	57.3125	31.84	3.09125	2.20125	0.115625	0	2.53063	0.821317	87
MF	IW	M1	C2	2020-03-13	22	12.125	56.5312	31.41	3.09437	2.2175	0.11875	0	2.53719	0.823396	88
MF	IW	M1	C2	2020-03-13	23	11.9688	56.5312	31.41	3.09813	2.21125	0.115625	0	2.53906	0.825274	89
MF	IW	M1	C2	2020-03-14	0	11.0312	55.875	31.04	3.09125	2.21125	0.115625	0	2.53563	0.835124	90
MF	IW	M1	C2	2020-03-14	1	10.5312	56.5312	31.41	3.08812	2.20125	0.1125	0	2.53219	0.842964	91
MF	IW	M1	C2	2020-03-14	2	10.2188	56.2188	31.23	3.08812	2.2075	0.115625	0	2.53219	0.84619	92
MF	IW	M1	C2	2020-03-14	3	11.1875	54.2812	30.16	3.09813	2.22063	0.115625	0	2.54375	0.829117	93
MF	IW	M1	C2	2020-03-14	4	10.875	55.25	30.69	3.10438	2.22375	0.115625	0	2.54844	0.835539	94
MF	IW	M1	C2	2020-03-14	5	11.6562	53.8125	29.9	3.09813	2.22063	0.115625	0	2.54375	0.821957	95
MF	IW	M1	C2	2020-03-14	6	11.1875	52.5312	29.18	3.10438	2.22063	0.115625	0	2.54688	0.824424	96	0.1	99.8485	8	99.8841	3.24	12.4324
MF	IW	M1	C2	2020-03-14	7	10.875	52.375	29.1	3.11063	2.2175	0.115625	0	2.54844	0.828063	97
MF	IW	M1	C2	2020-03-14	8	11.0312	53.6562	29.81	3.11375	2.22063	0.1125	0	2.55469	0.829469	98
MF	IW	M1	C2	2020-03-14	9	11.6562	52.7188	29.29	3.1075	2.22063	0.1125	0	2.55156	0.818932	99
MF	IW	M1	C2	2020-03-14	10	10.0625	53.3438	29.64	3.1075	2.20438	0.115625	0	2.54031	0.841301	100
MF	IW	M1	C2	2020-03-14	11	9.90625	53.3438	29.64	3.09437	2.20125	0.1125	0	2.53531	0.843379	101
MF	IW	M1	C2	2020-03-14	12	10.875	54.4688	30.26	3.09437	2.20125	0.1125	0	2.53531	0.833572	102
MF	IW	M1	C2	2020-03-14	13	10.2188	53.5	29.72	3.08188	2.20438	0.1125	0	2.53063	0.839627	103
MF	IW	M1	C2	2020-03-14	14	9.125	53.6562	29.81	3.09437	2.20438	0.10875	0	2.54062	0.854654	104
MF	IW	M1	C2	2020-03-14	15	9.59375	53.5	29.72	3.09437	2.2075	0.10875	0	2.54219	0.847945	105
MF	IW	M1	C2	2020-03-14	16	9.75	53.6562	29.81	3.09125	2.21437	0.1125	0	2.54031	0.84623	106
MF	IW	M1	C2	2020-03-14	17	10.0625	54.9375	30.52	3.09125	2.20125	0.1125	0	2.53375	0.845192	107
MF	IW	M1	C2	2020-03-14	18	9.4375	52.5312	29.18	3.09125	2.20438	0.1125	0	2.53531	0.847705	108
MF	IW	M1	C2	2020-03-14	19	10.375	52.375	29.1	3.09813	2.21437	0.1125	0	2.54375	0.834661	109
MF	IW	M1	C2	2020-03-14	20	10.2188	50.4688	28.04	3.09813	2.21125	0.1125	0	2.54219	0.831617	110
MF	IW	M1	C2	2020-03-14	21	10.2188	51.2812	28.49	3.085	2.20438	0.1125	0	2.53219	0.833841	111
MF	IW	M1	C2	2020-03-14	22	8.96875	51.2812	28.49	3.09125	2.20438	0.1125	0	2.53531	0.851141	112
MF	IW	M1	C2	2020-03-14	23	8.78125	49.5312	27.52	3.11063	2.2175	0.1125	0	2.55156	0.849411	113
MF	IW	M1	C2	2020-03-15	0	8.46875	49.5312	27.52	3.11375	2.21437	0.1125	0	2.55156	0.853987	114
MF	IW	M1	C2	2020-03-15	1	9.75	49.1875	27.33	3.1075	2.22063	0.1125	0	2.55156	0.834571	115
MF	IW	M1	C2	2020-03-15	2	9.28125	48.7188	27.07	3.12	2.23	0.1125	0	2.5625	0.839978	116
MF	IW	M1	C2	2020-03-15	3	9.125	47.125	26.18	3.11687	2.22375	0.1125	0	2.55781	0.837778	117
MF	IW	M1	C2	2020-03-15	4	9.28125	47.4375	26.35	3.12938	2.22375	0.1125	0	2.56406	0.836364	118
MF	IW	M1	C2	2020-03-15	5	9.59375	46.0312	25.57	3.12312	2.23	0.1125	0	2.56406	0.827528	119
MF	IW	M1	C2	2020-03-15	6	10.875	46.5	25.83	3.12312	2.21437	0.1125	0	2.55625	0.810458	120	0.1	99.8485	12	99.8261	3.19	13.7838
MF	IW	M1	C2	2020-03-15	7	9.90625	46.0312	25.57	3.11687	2.22063	0.1125	0	2.55625	0.822905	121
MF	IW	M1	C2	2020-03-15	8	11.3438	46.5	25.83	3.12625	2.22688	0.1125	0	2.56406	0.80389	122
MF	IW	M1	C2	2020-03-15	9	9.59375	46.0312	25.57	3.11687	2.22375	0.10875	0	2.56156	0.827528	123
MF	IW	M1	C2	2020-03-15	10	8.625	46.1875	25.66	3.12	2.21437	0.10875	0	2.55844	0.842645	124
MF	IW	M1	C2	2020-03-15	11	9.28125	46.0312	25.57	3.10438	2.20125	0.10875	0	2.54406	0.832203	125
MF	IW	M1	C2	2020-03-15	12	8	48.0938	26.72	3.11063	2.2075	0.10875	0	2.55031	0.857382	126
MF	IW	M1	C2	2020-03-15	13	8.3125	46.9688	26.09	3.1075	2.21125	0.10875	0	2.55063	0.849633	127
MF	IW	M1	C2	2020-03-15	14	7.375	47.125	26.18	3.10125	2.20438	0.10875	0	2.54406	0.864679	128
MF	IW	M1	C2	2020-03-15	15	7.84375	48.25	26.81	3.10125	2.20125	0.10875	0	2.5425	0.860167	129
MF	IW	M1	C2	2020-03-15	16	7.375	49.1875	27.33	3.10438	2.19188	0.10875	0	2.53938	0.869613	130
MF	IW	M1	C2	2020-03-15	17	7.53125	49.1875	27.33	3.1075	2.19813	0.10875	0	2.54406	0.867218	131
MF	IW	M1	C2	2020-03-15	18	8	47.9375	26.63	3.09437	2.195	0.10875	0	2.53594	0.856983	132
MF	IW	M1	C2	2020-03-15	19	7.53125	47.125	26.18	3.1075	2.19813	0.10875	0	2.54406	0.862207	133
MF	IW	M1	C2	2020-03-15	20	8	47.9375	26.63	3.09813	2.19813	0.10875	0	2.53938	0.856983	134
MF	IW	M1	C2	2020-03-15	21	7.03125	46.3438	25.75	3.10125	2.20125	0.105625	0	2.54562	0.868267	135
MF	IW	M1	C2	2020-03-15	22	7.6875	46.5	25.83	3.1075	2.20125	0.10875	0	2.54562	0.858131	136
MF	IW	M1	C2	2020-03-15	23	6.40625	44.5938	24.77	3.08812	2.19188	0.10875	0	2.53125	0.874387	137
MF	IW	M1	C2	2020-03-16	0	6.71875	45.5312	25.3	3.1075	2.20125	0.10875	0	2.54562	0.871411	138
MF	IW	M1	C2	2020-03-16	1	7.6875	45.2188	25.12	3.10438	2.20125	0.105625	0	2.54719	0.854696	139
MF	IW	M1	C2	2020-03-16	2	6.09375	43.9375	24.41	3.11375	2.2075	0.10875	0	2.55187	0.878201	140
MF	IW	M1	C2	2020-03-16	3	7.1875	44.0938	24.5	3.11687	2.20125	0.105625	0	2.55344	0.859842	141
MF	IW	M1	C2	2020-03-16	4	8	43.9375	24.41	3.11687	2.21125	0.10875	0	2.55531	0.845969	142
MF	IW	M1	C2	2020-03-16	5	7.03125	43.9375	24.41	3.12312	2.2075	0.10875	0	2.55656	0.862048	143
MF	IW	M1	C2	2020-03-16	6	7.1875	43.7812	24.32	3.10438	2.195	0.10875	0	2.54094	0.858982	144	0.1	99.8485	18	99.7391	3.15	14.8649
MF	IW	M1	C2	2020-03-16	7	7.375	43.625	24.24	3.11687	2.20438	0.10875	0	2.55187	0.855392	145
MF	IW	M1	C2	2020-03-16	8	6.40625	43	23.89	3.12	2.2075	0.10875	0	2.555	0.870335	146
MF	IW	M1	C2	2020-03-16	9	6.40625	43.7812	24.32	3.11063	2.20125	0.105625	0	2.55031	0.872354	147
MF	IW	M2	C1												0	64		18000		4.5
MF	IW	M2	C1	2020-01-29	9	29.5312	118.625	237.25	3.22194	2.49446	0.445	11.3313	2.4132	0.800675	1
MF	IW	M2	C1	2020-01-29	10	30.6562	124.062	248.13	3.22194	2.39446	0.4575	11.2937	2.3507	0.801858	2	0.1	99.8438	1300	92.7778	4	11.1111
MF	IW	M2	C1	2020-01-29	11	30.6562	123.281	246.56	3.12288	2.49447	0.483125	11.5813	2.32555	0.800853	3
MF	IW	M2	C1	2020-01-29	12	28.9062	130.156	260.31	3.12256	2.49447	0.454375	11.0125	2.35414	0.818271	4
MF	IW	M2	C1	2020-01-29	13	27.7812	129.344	258.69	3.12069	2.49446	0.46375	11.3313	2.34383	0.82319	5
MF	IW	M2	C1	2020-01-29	14	28.75	131.094	262.19	3.12256	2.49447	0.47375	11.9625	2.33477	0.820137	6
MF	IW	M2	C1	2020-01-29	15	28.4062	130.938	261.88	3.12162	2.49447	0.4575	12.8875	2.35055	0.82173	7
MF	IW	M2	C1	2020-01-29	16	29.0625	130.938	261.88	3.12194	2.49446	0.4575	13.4	2.3507	0.818359	8
MF	IW	M2	C1	2020-01-29	17	29.9688	130.625	261.25	3.12194	2.49446	0.460625	14.45	2.34758	0.813388	9
MF	IW	M2	C1	2020-01-29	18	29.9688	130.469	260.94	3.12194	2.49447	0.46375	16.0375	2.34445	0.813206	10
MF	IW	M2	C1	2020-01-29	19	28.5323	129.812	259.63	3.12194	2.49446	0.4575	16.3938	2.3507	0.819809	11
MF	IW	M2	C1	2020-01-29	20	28.2875	129.344	258.69	3.12006	2.49445	0.5025	18.4937	2.30476	0.820546	12
MF	IW	M2	C1	2020-01-29	21	28.5323	126.469	252.94	3.01719	2.49443	0.46375	16.4563	2.29206	0.815922	13
MF	IW	M2	C1	2020-01-29	22	27.6562	128.375	256.75	3.01494	2.4944	0.46375	19.6375	2.29092	0.822752	14
MF	IW	M2	C1	2020-01-29	23	27.8438	127.25	254.5	3.04625	2.49471	0.24375	19.6687	2.52673	0.820471	15
MF	IW	M2	C1	2020-01-30	0	27.3125	124.375	248.75	3.09463	2.4942	0.483125	16.0375	2.31129	0.819942	16
MF	IW	M2	C1	2020-01-30	1	27.7812	122.719	245.44	3.01594	2.49441	0.45125	16.0063	2.30392	0.815407	17
MF	IW	M2	C1	2020-01-30	2	27.6875	122.625	245.25	2.90037	2.10838	0.45125	15.725	2.05313	0.8158	18
MF	IW	M2	C1	2020-01-30	3	27.2188	122.469	244.94	2.91719	2.14194	0.48625	17.3125	2.04331	0.818163	19
MF	IW	M2	C1	2020-01-30	4	27.3438	121.656	243.31	2.91719	2.14125	0.476875	18.3625	2.05234	0.816485	20
MF	IW	M2	C1	2020-01-30	5	27.125	120.344	240.69	2.99763	2.10694	0.476875	16.4563	2.07541	0.816063	21
MF	IW	M2	C1	2020-01-30	6	27.9375	119.594	239.19	2.9175	2.14094	0.470625	16.325	2.05859	0.810633	22
MF	IW	M2	C1	2020-01-30	7	27.5	118.438	236.88	2.91719	2.14194	0.483125	16.8062	2.04644	0.811563	23
MF	IW	M2	C1	2020-01-30	8	27.2188	116.42	232.84	2.91812	2.14225	0.476875	16.55	2.05331	0.810506	24	0.1	99.8438	7700	57.2222	3.39	24.6667
MF	IW	M2	C1	2020-01-30	9	27.0312	115.406	230.81	2.90037	2.108	0.476875	10.5625	2.02731	0.810224	25
MF	IW	M2	C1	2020-01-30	10	27.125	111.062	222.13	2.90037	2.10769	0.476875	10.7875	2.02716	0.803709	26
MF	IW	M2	C1	2020-01-30	11	25	109.031	218.06	2.9975	2.12281	0.476875	14.7375	2.08328	0.813476	27
MF	IW	M2	C1	2020-01-30	12	24.4375	105	210	2.921	2.14669	0.4575	16.0063	2.07634	0.811202	28
MF	IW	M2	C1	2020-01-30	13	21.125	98.9062	197.81	2.99144	2.11644	0.431875	0	2.12206	0.824004	29
MF	IW	M2	C1	2020-01-30	14	22.9062	95.2812	190.56	2.9905	2.11575	0.441875	0	2.11125	0.806187	30
MF	IW	M2	C1	2020-01-30	15	24.3438	94.875	189.75	2.99144	2.11644	0.454375	0	2.09956	0.795806	31
MF	IW	M2	C1	2020-01-30	16	23.2188	93.6875	187.38	2.99144	2.11575	0.435	0	2.11859	0.80139	32
MF	IW	M2	C1	2020-01-30	17	23.375	94.3125	188.63	2.99144	2.11675	0.425625	0	2.12847	0.801381	33
MF	IW	M2	C1	2020-01-30	18	22.9062	92.4062	184.81	2.99175	2.11706	0.435	0	2.11941	0.801355	34
MF	IW	M2	C1	2020-01-30	19	23.2188	91.4375	182.88	2.99144	2.11606	0.435	0	2.11875	0.797493	35
MF	IW	M2	C1	2020-01-30	20	22.5625	91.4375	182.88	2.99144	2.11606	0.42875	0	2.125	0.802083	36
MF	IW	M2	C1	2020-01-30	21	21.9375	91.2812	182.56	2.99175	2.11738	0.42875	0	2.12581	0.806238	37
MF	IW	M2	C1	2020-01-30	22	22.9062	89.8438	179.69	2.99144	2.11606	0.441875	0	2.11187	0.79684	38
MF	IW	M2	C1	2020-01-30	23	22.5625	88.4062	176.81	2.99238	2.11675	0.448125	0	2.10644	0.796677	39
MF	IW	M2	C1	2020-01-31	0	9.15625	83.4062	166.81	2.97144	1.96938	0.413125	0	2.05728	0.90108	40
MF	IW	M2	C1	2020-01-31	1	22.0938	86.7812	173.56	2.99238	2.11738	0.435	0	2.11987	0.797072	41
MF	IW	M2	C1	2020-01-31	2	23.2188	86.625	173.25	2.99112	2.11675	0.438125	0	2.11581	0.78862	42
MF	IW	M2	C1	2020-01-31	3	22.75	85.0312	170.06	2.99337	2.11738	0.438125	0	2.11725	0.788924	43
MF	IW	M2	C1	2020-01-31	4	23.0625	82.9688	165.94	2.99206	2.11644	0.441875	0	2.11238	0.782493	44
MF	IW	M2	C1	2020-01-31	5	22.9062	83.4375	166.88	2.99175	2.11675	0.431875	0	2.12237	0.784602	45
MF	IW	M2	C1	2020-01-31	6	21.7812	82.9688	165.94	2.99238	2.11738	0.431875	0	2.123	0.792064	46
MF	IW	M2	C1	2020-01-31	7	21.7812	81.6875	163.38	2.99175	2.11738	0.435	0	2.11956	0.78949	47
MF	IW	M2	C1	2020-01-31	8	21.625	82.4688	164.94	2.99269	2.11738	0.435	0	2.12003	0.792255	48	0.1	99.8438	5200	71.1111	3.5	22.2222
MF	IW	M2	C1	2020-01-31	9	21.625	81.1875	162.38	2.99238	2.11644	0.435	0	2.11941	0.789666	49
MF	IW	M2	C1	2020-01-31	10	22.4062	79.9062	159.81	2.99175	2.11644	0.435	0	2.11909	0.781002	50
MF	IW	M2	C1	2020-01-31	11	23.2188	80.25	160.5	2.99112	2.11606	0.438125	0	2.11547	0.775596	51
MF	IW	M2	C1	2020-01-31	12	22.375	80.0625	160.13	2.99112	2.11644	0.441875	0	2.11191	0.781574	52
MF	IW	M2	C1	2020-01-31	13	22.25	78.625	157.25	2.99206	2.11675	0.438125	0	2.11628	0.77943	53
MF	IW	M2	C1	2020-01-31	14	20.6562	77.5312	155.06	2.99081	2.11575	0.441875	0	2.11141	0.789624	54
MF	IW	M2	C1	2020-01-31	15	22.4062	78.1562	156.31	2.99175	2.11644	0.438125	0	2.11597	0.777191	55
MF	IW	M2	C1	2020-01-31	16	21.0938	77.8438	155.69	2.99206	2.11675	0.438125	0	2.11628	0.786797	56
MF	IW	M2	C1	2020-01-31	17	21.8438	75.2812	150.56	2.99206	2.11644	0.435	0	2.11925	0.775097	57
MF	IW	M2	C1	2020-01-31	18	21.9375	76.4062	152.81	2.99144	2.11644	0.438125	0	2.11581	0.77693	58
MF	IW	M2	C1	2020-01-31	19	21.25	75.9062	151.81	2.99206	2.11675	0.445	0	2.10941	0.78128	59
MF	IW	M2	C1	2020-01-31	20	20.6562	75.5938	151.19	2.99175	2.11544	0.441875	0	2.11172	0.78539	60
MF	IW	M2	C1	2020-01-31	21	20.0938	74.8125	149.63	2.98988	2.1145	0.441875	0	2.11031	0.788278	61
MF	IW	M2	C1	2020-01-31	22	20.11	74.67	149.34	2.93069	2.11875	0.441875	0	2.08284	0.787824	62
MF	IW	M2	C1	2020-01-31	23	18.25	74.1375	148.28	2.98506	2.11069	0.438125	0	2.10975	0.802462	63
MF	IW	M2	C1	2020-02-01	0	17.9688	73.8438	147.69	2.98475	2.10906	0.445	0	2.10191	0.804289	64
MF	IW	M2	C1	2020-02-01	1	17.9688	73.4375	146.88	2.95219	2.13981	0.445	0	2.101	0.803419	65
MF	IW	M2	C1	2020-02-01	2	17.9375	72.8125	145.63	2.96781	2.19719	0.445	0	2.1375	0.802342	66
MF	IW	M2	C1	2020-02-01	3	17.87	72.5625	145.13	2.97938	2.10331	0.46375	0	2.07759	0.802394	67
MF	IW	M2	C1	2020-02-01	4	17.6875	71.9062	143.81	2.98031	2.10525	0.470625	0	2.07216	0.802581	68
MF	IW	M2	C1	2020-02-01	5	17.6875	71.875	143.75	2.985	2.109	0.41	0	2.137	0.802512	69
MF	IW	M2	C1	2020-02-01	6	17.5312	71.8438	143.69	2.98375	2.108	0.4	0	2.14588	0.803846	70
MF	IW	M2	C1	2020-02-01	7	17.5	71.7188	143.44	2.9155	2.13925	0.431875	0	2.0955	0.803853	71
MF	IW	M2	C1	2020-02-01	8	17.4688	71.4375	142.88	2.93756	2.12356	0.431875	0	2.09869	0.803515	72	0.1	99.8438	6250	65.2778	3.56	20.8889
MF	IW	M2	C1	2020-02-01	9	17.4375	71.4375	142.88	2.9455	2.13212	0.431875	0	2.10694	0.803797	73
MF	IW	M2	C1	2020-02-01	10	17.4375	71.375	142.75	2.903	2.17294	0.33	0	2.20797	0.803659	74
MF	IW	M2	C1	2020-02-01	11	17.4062	71.2812	142.56	2.90813	2.11431	0.483125	0	2.02809	0.803735	75
MF	IW	M2	C1	2020-02-01	12	17.3438	73.3438	146.69	2.98413	2.10812	0.483125	0	2.063	0.808753	76
MF	IW	M2	C1	2020-02-01	13	17.3125	72.7188	145.44	2.98381	2.10781	0.48625	0	2.05956	0.807706	77
MF	IW	M2	C1	2020-02-01	14	17.3125	71.5938	143.19	2.98256	2.10812	0.489375	0	2.05597	0.805272	78
MF	IW	M2	C1	2020-02-01	15	17.2812	71.2188	142.44	2.93631	2.12544	0.489375	0	2.0415	0.804732	79
MF	IW	M2	C1	2020-02-01	16	17.2812	71.0625	142.13	2.95887	2.14425	0.489375	0	2.06219	0.804386	80
MF	IW	M2	C1	2020-02-01	17	17.2812	71	142	2.98062	2.13075	0.48625	0	2.06944	0.804248	81
MF	IW	M2	C1	2020-02-01	18	17.2812	70.3438	140.69	2.98506	2.111	0.489375	0	2.05866	0.802782	82
MF	IW	M2	C1	2020-02-01	19	17.2812	70.3125	140.63	2.98475	2.10938	0.48625	0	2.06081	0.802711	83
MF	IW	M2	C1	2020-02-01	20	17.2812	70.2188	140.44	2.93694	2.12319	0.48625	0	2.04381	0.8025	84
MF	IW	M2	C1	2020-02-01	21	17.2812	70.2188	140.44	2.94488	2.13212	0.33625	0	2.20225	0.8025	85
MF	IW	M2	C1	2020-02-01	22	17.2812	70.1875	140.38	2.90431	2.17963	0.33625	0	2.20572	0.802429	86
MF	IW	M2	C1	2020-02-01	23	17.1875	70.1562	140.31	2.98825	2.11325	0.483125	0	2.06763	0.80322	87
MF	IW	M2	C1	2020-02-02	0	17.1875	70.0938	140.19	2.91931	2.14531	0.38125	0	2.15106	0.803079	88
MF	IW	M2	C1	2020-02-02	1	17.1562	69.8438	139.69	2.97812	2.10363	0.48	0	2.06087	0.802802	89
MF	IW	M2	C1	2020-02-02	2	17.125	69.6875	139.38	2.94806	2.13594	0.42875	0	2.11325	0.802736	90
MF	IW	M2	C1	2020-02-02	3	16.9688	69.4375	138.88	2.99931	2.12425	0.42875	0	2.13303	0.803617	91
MF	IW	M2	C1	2020-02-02	4	16.9062	69.4062	138.81	2.98606	2.11163	0.42875	0	2.12009	0.804127	92
MF	IW	M2	C1	2020-02-02	5	16.8125	69.375	138.75	2.93725	2.12256	0.42875	0	2.10116	0.804931	93
MF	IW	M2	C1	2020-02-02	6	16.6875	68.875	137.75	2.94169	2.12675	0.42875	0	2.10547	0.804967	94
MF	IW	M2	C1	2020-02-02	7	16.5	68.6562	137.31	2.956	2.14331	0.42875	0	2.12091	0.806239	95
MF	IW	M2	C1	2020-02-02	8	16.375	68.25	136.5	2.97744	2.10113	0.466875	0	2.07241	0.806499	96	0.1	99.8438	3870	78.5	3.58	20.4444
MF	IW	M2	C1	2020-02-02	9	16.375	68.0938	136.19	2.98413	2.10812	0.470625	0	2.0755	0.806141	97
MF	IW	M2	C1	2020-02-02	10	16.2812	68.0625	136.13	2.98125	2.10619	0.47375	0	2.06997	0.806966	98
MF	IW	M2	C1	2020-02-02	11	16.2812	68.0625	136.13	2.93056	2.121	0.47375	0	2.05203	0.806966	99
MF	IW	M2	C1	2020-02-02	12	16.2812	67.9062	135.81	2.94362	2.13025	0.47375	0	2.06319	0.806607	100
MF	IW	M2	C1	2020-02-02	13	16.2812	67.9062	135.81	2.93194	2.10387	0.47375	0	2.04416	0.806607	101
MF	IW	M2	C1	2020-02-02	14	16.2812	67.9062	135.81	2.98	2.10588	0.476875	0	2.06606	0.806607	102
MF	IW	M2	C1	2020-02-02	15	16.1875	67.75	135.5	2.98062	2.10556	0.476875	0	2.06622	0.807148	103
MF	IW	M2	C1	2020-02-02	16	16.125	67.2188	134.44	2.93913	2.12481	0.476875	0	2.05509	0.806524	104
MF	IW	M2	C1	2020-02-02	17	16.125	67.2188	134.44	2.94775	2.13531	0.476875	0	2.06466	0.806524	105
MF	IW	M2	C1	2020-02-02	18	16.125	67.2188	134.44	2.91775	2.13987	0.445	0	2.08381	0.806524	106
MF	IW	M2	C1	2020-02-02	19	16.0312	67.1875	134.38	2.98444	2.10906	0.47375	0	2.073	0.80736	107
MF	IW	M2	C1	2020-02-02	20	16.0312	67.0312	134.06	2.98381	2.10781	0.47375	0	2.07206	0.806998	108
MF	IW	M2	C1	2020-02-02	21	15.3438	66.9688	133.94	2.9385	2.12544	0.47375	0	2.05822	0.813591	109
MF	IW	M2	C1	2020-02-02	22	15.2812	66.9688	133.94	2.94519	2.1315	0.47375	0	2.06459	0.81421	110
MF	IW	M2	C1	2020-02-02	23	15.0312	66.625	133.25	2.97644	2.10481	0.41	0	2.13063	0.81592	111
MF	IW	M2	C1	2020-02-03	0	15.9062	66.375	132.75	2.98381	2.10812	0.470625	0	2.07534	0.806684	112
MF	IW	M2	C1	2020-02-03	1	15.7812	66.375	132.75	2.9835	2.10969	0.476875	0	2.06972	0.807912	113
MF	IW	M2	C1	2020-02-03	2	15.2812	66.3125	132.63	2.93819	2.12637	0.438125	0	2.09416	0.812715	114
MF	IW	M2	C1	2020-02-03	3	15.2812	66.25	132.5	2.94869	2.13531	0.438125	0	2.10387	0.812572	115
MF	IW	M2	C1	2020-02-03	4	15.3438	66.125	132.25	2.93169	2.15394	0.438125	0	2.10469	0.811661	116
MF	IW	M2	C1	2020-02-03	5	15.2188	65.8438	131.69	2.98606	2.11194	0.47375	0	2.07525	0.812259	117
MF	IW	M2	C1	2020-02-03	6	15.625	65.6625	131.33	2.98575	2.11194	0.466875	0	2.08197	0.807781	118
MF	IW	M2	C2	2020-03-03	8	63.2812	254.906	509.81	3.0015	2.32687	0.478938	28.4875	2.18525	0.80112	1
MF	IW	M2	C2												0	84		11000		6.62
MF	IW	M2	C2	2020-03-03	9	47.1875	233	466	3.09	2.2	0.417438	11.3938	2.22756	0.831586	2	0.38	99.5476	210	98.0909	6.3	4.83384
MF	IW	M2	C2	2020-03-03	10	47.0312	230.281	460.56	3.00556	2.2025	0.438937	11.775	2.16509	0.830403	3
MF	IW	M2	C2	2020-03-03	11	46.2188	225.5	451	3.0065	2.21188	0.424875	11.6125	2.18431	0.829902	4
MF	IW	M2	C2	2020-03-03	12	45.9062	211.719	423.44	3.00069	2.25312	0.41975	11.7438	2.20716	0.82181	5
MF	IW	M2	C2	2020-03-03	13	45.75	207.719	415.44	3.00413	2.295	0.441125	12.0312	2.20844	0.819504	6
MF	IW	M2	C2	2020-03-03	14	45.5938	192.375	384.75	3.0035	2.28187	0.430625	13.1438	2.21206	0.808404	7
MF	IW	M2	C2	2020-03-03	15	45.4375	190.625	381.25	3.00163	2.26938	0.41275	13.0188	2.22275	0.807519	8
MF	IW	M2	C2	2020-03-03	16	45.0938	189	378	3.00131	2.26938	0.412125	13.0813	2.22322	0.807369	9
MF	IW	M2	C2	2020-03-03	17	44.9375	187.562	375.13	3.0045	2.29813	0.43125	12.2812	2.22006	0.80672	10
MF	IW	M2	C2	2020-03-03	18	44.9375	175.562	351.13	3.00563	1.3225	0.4515	12.6625	1.71256	0.796202	11
MF	IW	M2	C2	2020-03-03	19	44.7812	173.5	347	3.00513	2.31062	0.42425	12.6312	2.23362	0.794846	12
MF	IW	M2	C2	2020-03-03	20	44.7812	171.75	343.5	3.00287	2.28812	0.405125	12.7312	2.24037	0.793188	13
MF	IW	M2	C2	2020-03-03	21	44.6562	170.625	341.25	3.00381	2.29188	0.404438	13.7812	2.24341	0.792568	14
MF	IW	M2	C2	2020-03-03	22	44.4688	164.375	328.75	3.00544	2.3075	0.412125	14.7375	2.24434	0.787072	15
MF	IW	M2	C2	2020-03-03	23	44.3125	159.75	319.5	3.00606	2.32375	0.415938	14.5437	2.24897	0.782848	16
MF	IW	M2	C2	2020-03-04	0	43.5	157.969	315.94	3.00413	2.29188	0.498375	14.3187	2.14962	0.784086	17
MF	IW	M2	C2	2020-03-04	1	43.1875	152.875	305.75	3.00794	2.32687	0.415625	14.3187	2.25178	0.779726	18
MF	IW	M2	C2	2020-03-04	2	41.7812	151.094	302.19	3.00794	2.32687	0.41625	14.2875	2.25116	0.783377	19
MF	IW	M2	C2	2020-03-04	3	40.4688	150.938	301.88	3.00669	2.31375	0.40925	14.6687	2.25097	0.788571	20
MF	IW	M2	C2	2020-03-04	4	39.6875	149.344	298.69	3.00669	2.31375	0.40925	15.725	2.25097	0.790048	21
MF	IW	M2	C2	2020-03-04	5	26.7188	145.969	291.94	3.00731	2.32375	0.405125	14.7063	2.26041	0.845277	22
MF	IW	M2	C2	2020-03-04	6	39.6875	145.188	290.38	3.00731	2.32687	0.402875	14.9563	2.26422	0.785328	23
MF	IW	M2	C2	2020-03-04	7	37.5938	145.031	290.06	3.00475	2.1	0.469687	15.1813	2.08269	0.794148	24	0.35	99.5833	88	99.2	3.61	45.4683
MF	IW	M2	C2	2020-03-04	8	37.4375	144.531	289.06	3.00762	2.33	0.400625	14.8313	2.26819	0.794264	25
MF	IW	M2	C2	2020-03-04	9	37.4375	144.062	288.13	3.00731	2.33625	0.492	14.7688	2.17978	0.793733	26
MF	IW	M2	C2	2020-03-04	10	36.9688	144.062	288.13	3.00925	2.34875	0.408938	14.8625	2.27006	0.795788	27
MF	IW	M2	C2	2020-03-04	11	36.9688	143.906	287.81	3.00925	2.35562	0.499375	14.7063	2.18306	0.795612	28
MF	IW	M2	C2	2020-03-04	12	36.9688	141.812	283.63	3.00894	2.3425	0.405125	14.7375	2.27059	0.793218	29
MF	IW	M2	C2	2020-03-04	13	36.8125	141.5	283	3.00894	2.33937	0.404438	14.575	2.26972	0.793551	30
MF	IW	M2	C2	2020-03-04	14	36.6562	140.219	280.44	3.01019	2.34563	0.404125	14.3875	2.27378	0.792756	31
MF	IW	M2	C2	2020-03-04	15	36.3438	136.062	272.13	3.00762	2.33	0.45375	15.2438	2.21506	0.789197	32
MF	IW	M2	C2	2020-03-04	16	36.1562	134.156	268.31	3.00731	2.32	0.448625	15.8812	2.21503	0.787706	33
MF	IW	M2	C2	2020-03-04	17	36.1562	132.219	264.44	3.00862	2.3425	0.44925	14.0375	2.22631	0.785264	34
MF	IW	M2	C2	2020-03-04	18	36.1562	131.594	263.19	3.00894	2.33312	0.489375	13.5875	2.18166	0.784463	35
MF	IW	M2	C2	2020-03-04	19	36	128.375	256.75	3.00894	2.34563	0.476875	13.5563	2.20041	0.780989	36
MF	IW	M2	C2	2020-03-04	20	36	127.75	255.5	3.01081	2.36187	0.49875	12.125	2.18759	0.780153	37
MF	IW	M2	C2	2020-03-04	21	36	126.312	252.63	3.00988	2.35188	0.441875	0	2.239	0.778206	38
MF	IW	M2	C2	2020-03-04	22	35.8438	123.281	246.56	3.01081	2.35188	0.448125	0	2.23322	0.774745	39
MF	IW	M2	C2	2020-03-04	23	35.5312	120.875	241.75	3.01019	2.33937	0.448125	0	2.22666	0.772827	40
MF	IW	M2	C2	2020-03-05	0	35.5312	116.219	232.44	3.01081	2.36813	0.46375	0	2.22572	0.765857	41
MF	IW	M2	C2	2020-03-05	1	35.2188	114.156	228.31	3.01112	2.35875	0.42875	0	2.25619	0.764226	42
MF	IW	M2	C2	2020-03-05	2	33.7812	111.75	223.5	3.01144	2.365	0.435	0	2.25322	0.767876	43
MF	IW	M2	C2	2020-03-05	3	33.7812	110	220	3.01244	2.36187	0.435	0	2.25216	0.765051	44
MF	IW	M2	C2	2020-03-05	4	33.125	105.344	210.69	3.01275	2.37438	0.445	0	2.24856	0.760776	45
MF	IW	M2	C2	2020-03-05	5	22.9062	103.281	206.56	3.01894	2.34625	0.42625	0	2.25634	0.818474	46
MF	IW	M2	C2	2020-03-05	6	22.4062	101.344	202.69	3.01244	2.365	0.431875	0	2.25684	0.818939	47
MF	IW	M2	C2	2020-03-05	7	22.25	101.031	202.06	3.01175	2.35875	0.438125	0	2.24713	0.819518	48	0.61	99.2738	130	98.8182	3.38	48.9426
MF	IW	M2	C2	2020-03-05	8	21.125	98.4688	196.94	3.01337	2.39375	0.445	0	2.25856	0.82336	49
MF	IW	M2	C2	2020-03-05	9	20.8125	98.1562	196.31	3.01244	2.3775	0.454375	0	2.24059	0.825059	50
MF	IW	M2	C2	2020-03-05	10	20.5	98.1562	196.31	3.01112	2.36187	0.45125	0	2.23525	0.827232	51
MF	IW	M2	C2	2020-03-05	11	20.5	97.0312	194.06	3.01244	2.3775	0.45125	0	2.24372	0.825578	52
MF	IW	M2	C2	2020-03-05	12	20.3438	94.9375	189.88	3.01244	2.37438	0.460625	0	2.23278	0.823529	53
MF	IW	M2	C2	2020-03-05	13	20.1875	93.3438	186.69	3.01306	2.37438	0.46375	0	2.22997	0.822186	54
MF	IW	M2	C2	2020-03-05	14	20.0312	92.4062	184.81	3.01144	2.35875	0.460625	0	2.22447	0.821845	55
MF	IW	M2	C2	2020-03-05	15	20.0312	90.7812	181.56	3.01244	2.35562	0.46375	0	2.22028	0.819233	56
MF	IW	M2	C2	2020-03-05	16	19.875	85.5	171	3.01144	2.365	0.470625	0	2.21759	0.811388	57
MF	IW	M2	C2	2020-03-05	17	19.6875	83.5938	167.19	3.01213	2.3775	0.470625	0	2.22419	0.80938	58
MF	IW	M2	C2	2020-03-05	18	-0.125	-0.0625	-0.13	3.09662	0.079375	2.50875	0	-0.92075	0.333333	59
MF	IW	M2	C2	2020-03-05	19	19.5312	82	164	3.01244	2.365	0.460625	0	2.22809	0.807633	60
MF	IW	M2	C2	2020-03-05	20	19.5312	81.1875	162.38	3.01244	2.37438	0.460625	0	2.23278	0.806081	61
MF	IW	M2	C2	2020-03-05	21	19.0625	80.2812	160.56	3.01244	2.3875	0.46375	0	2.23622	0.808116	62
MF	IW	M2	C2	2020-03-05	22	18.9062	79.9062	159.81	3.014	2.39688	0.4575	0	2.24794	0.808665	63
MF	IW	M2	C2	2020-03-05	23	18.75	79.798	159.6	3.01275	2.36187	0.46375	0	2.22356	0.809737	64
MF	IW	M2	C2	2020-03-06	0	18.0938	79.456	158.91	3.01244	2.365	0.46375	0	2.22497	0.814518	65
MF	IW	M2	C2	2020-03-06	1	17.9375	78.3125	156.63	3.01275	2.37125	0.466875	0	2.22512	0.813636	66
MF	IW	M2	C2	2020-03-06	2	17.7812	76.5625	153.13	3.014	2.38063	0.46375	0	2.23356	0.811527	67
MF	IW	M2	C2	2020-03-06	3	17.3125	75.125	150.25	3.01275	2.3775	0.46375	0	2.23137	0.812711	68
MF	IW	M2	C2	2020-03-06	4	17.1562	74.9688	149.94	3.014	2.37125	0.466875	0	2.22575	0.813772	69
MF	IW	M2	C2	2020-03-06	5	17.9688	74.1562	148.31	3.01431	2.38063	0.466875	0	2.23059	0.804953	70
MF	IW	M2	C2	2020-03-06	6	17.8125	73.5312	147.06	3.01431	2.38063	0.466875	0	2.23059	0.804995	71
MF	IW	M2	C2	2020-03-06	7	17.75	71.9062	143.81	3.01569	1.71125	0.4	0	1.96347	0.802022	72	0.85	98.9881	170	98.4545	3.35	49.3958
MF	IW	M2	C2	2020-03-06	8	17.4688	71.2812	142.56	3.01275	2.35875	0.470625	0	2.21513	0.803169	73
MF	IW	M2	C2	2020-03-06	9	16	71.2812	142.56	3.01369	2.38063	0.454375	0	2.24278	0.816685	74
MF	IW	M2	C2	2020-03-06	10	17.5	70.9688	141.94	3.01431	2.38375	0.46375	0	2.23528	0.80219	75
MF	IW	M2	C2	2020-03-06	11	16.875	70.625	141.25	3.01463	2.39688	0.460625	0	2.24512	0.807143	76
MF	IW	M2	C2	2020-03-06	12	16.875	70.625	141.25	3.01213	2.35562	0.470625	0	2.21325	0.807143	77
MF	IW	M2	C2	2020-03-06	13	16.875	70.3125	140.63	3.01306	2.37438	0.470625	0	2.22309	0.806452	78
MF	IW	M2	C2	2020-03-06	14	16.875	70	140	3.01431	2.3775	0.48	0	2.21591	0.805755	79
MF	IW	M2	C2	2020-03-06	15	16.7188	69.0312	138.06	3.01525	2.39688	0.48	0	2.22606	0.805029	80
MF	IW	M2	C2	2020-03-06	16	16.7188	68.875	137.75	3.01337	2.3775	0.483125	0	2.21231	0.804673	81
MF	IW	M2	C2	2020-03-06	17	16.7188	68.7188	137.44	3.014	2.36813	0.476875	0	2.21419	0.804316	82
MF	IW	M2	C2	2020-03-06	18	16.5312	68.7188	137.44	3.01494	2.39375	0.476875	0	2.22747	0.806085	83
MF	IW	M2	C2	2020-03-06	19	16.375	68.5625	137.13	3.01525	2.3875	0.483125	0	2.21825	0.807211	84
MF	IW	M2	C2	2020-03-06	20	16.2188	68.5625	137.13	3.01556	2.4	0.470625	0	2.23716	0.808699	85
MF	IW	M2	C2	2020-03-06	21	16.0625	68.4062	136.81	3.01463	2.3775	0.47375	0	2.22231	0.809841	86
MF	IW	M2	C2	2020-03-06	22	15.0625	68.25	136.5	3.014	2.38375	0.47375	0	2.22512	0.819205	87
MF	IW	M2	C2	2020-03-06	23	15.75	68.25	136.5	3.01463	2.39062	0.47375	0	2.22887	0.8125	88
MF	IW	M2	C2	2020-03-07	0	15.5938	68.0938	136.19	3.01656	2.40313	0.466875	0	2.24297	0.813667	89
MF	IW	M2	C2	2020-03-07	1	15.4375	68.0938	136.19	3.014	2.37438	0.470625	0	2.22356	0.815189	90
MF	IW	M2	C2	2020-03-07	2	15.2812	68.0938	136.19	3.01525	2.3875	0.470625	0	2.23075	0.816717	91
MF	IW	M2	C2	2020-03-07	3	15.0938	67.75	135.5	3.01525	2.39688	0.47375	0	2.23231	0.817805	92
MF	IW	M2	C2	2020-03-07	4	15.7812	67.75	135.5	3.01556	2.38375	0.466875	0	2.23278	0.811074	93
MF	IW	M2	C2	2020-03-07	5	15.625	67.75	135.5	3.01	2.38063	0.470625	0	2.22469	0.812594	94
MF	IW	M2	C2	2020-03-07	6	15.625	67.5938	135.19	3.01494	2.3875	0.46375	0	2.23747	0.812242	95
MF	IW	M2	C2	2020-03-07	7	15.4688	67.5938	135.19	3.01525	2.38375	0.46375	0	2.23575	0.81377	96	1.1	98.6905	110	99	3.21	51.5106
MF	IW	M2	C2	2020-03-07	8	15.3125	67.2812	134.56	3.01625	2.39062	0.46375	0	2.23969	0.814605	97
MF	IW	M2	C2	2020-03-07	9	15.3125	67.2812	134.56	3.01656	2.40625	0.4575	0	2.25391	0.814605	98
MF	IW	M2	C2	2020-03-07	10	15.3125	66.9688	133.94	3.01556	2.38375	0.46375	0	2.23591	0.8139	99
MF	IW	M2	C2	2020-03-07	11	15.1562	66.9688	133.94	3.01556	2.4	0.46375	0	2.24403	0.815449	100
MF	IW	M2	C2	2020-03-07	12	15.1562	66.9688	133.94	3.01594	2.3875	0.466875	0	2.23484	0.815449	101
MF	IW	M2	C2	2020-03-07	13	15.0938	66.1562	132.31	3.01719	2.40625	0.460625	0	2.25109	0.814231	102
MF	IW	M2	C2	2020-03-07	14	15.0938	65.8438	131.69	3.01494	2.3775	0.460625	0	2.23559	0.813514	103
MF	IW	M2	C2	2020-03-07	15	14.8125	65.8438	131.69	3.01594	2.3875	0.46375	0	2.23797	0.81635	104
MF	IW	M2	C2	2020-03-07	16	14.6562	65.6875	131.38	3.01594	2.3875	0.460625	0	2.24109	0.817581	105
MF	IW	M2	C2	2020-03-07	17	14.6562	64.875	129.75	3.01656	2.39375	0.466875	0	2.23828	0.815717	106
MF	IW	M2	C2	2020-03-07	18	14.5	64.875	129.75	3.02144	2.38	0.464375	0	2.23634	0.817323	107
MF	IW	M2	C2	2020-03-07	19	14.5	64.7188	129.44	3.01525	2.3875	0.46375	0	2.23762	0.816963	108
MF	IW	M2	C2	2020-03-07	20	14.5	64.25	128.5	3.01556	2.39375	0.460625	0	2.24403	0.815873	109
MF	IW	M2	C2	2020-03-07	21	14.5	63.9062	127.81	3.01494	2.39062	0.466875	0	2.23591	0.815066	110
MF	IW	M2	C2	2020-03-07	22	14.5	63.5938	127.19	3.01688	2.4	0.454375	0	2.25406	0.814326	111
MF	IW	M2	C2	2020-03-07	23	14.3438	63.5938	127.19	3.01463	2.38375	0.466875	0	2.23231	0.815958	112
MF	IW	M2	C2	2020-03-08	0	14.3438	63.2812	126.56	3.01525	2.39062	0.470625	0	2.23231	0.815217	113
MF	IW	M2	C2	2020-03-08	1	14.1875	63.125	126.25	3.01525	2.3875	0.47375	0	2.22763	0.816492	114
MF	IW	M2	C2	2020-03-08	2	13.875	63.125	126.25	3.01625	2.39688	0.470625	0	2.23594	0.819805	115
MF	IW	M2	C2	2020-03-08	3	13.875	62.9688	125.94	3.01525	2.3875	0.470625	0	2.23075	0.819439	116
MF	IW	M2	C2	2020-03-08	4	13.7188	62.4688	124.94	3.01556	2.38063	0.470625	0	2.22747	0.819934	117
MF	IW	M2	C2	2020-03-08	5	13.7188	61.5312	123.06	3.01525	2.38063	0.470625	0	2.22731	0.817691	118
MF	IW	M2	C2	2020-03-08	6	13.5625	61.1875	122.38	3.01719	2.39375	0.47375	0	2.23172	0.818562	119
MF	IW	M2	C2	2020-03-08	7	13.375	60.875	121.75	3.00312	1.29375	0.365	0	1.78344	0.819865	120	1.4	98.3333	86	99.2182	3.18	51.9637
MF	IW	M2	C2	2020-03-08	8	13.375	60.7188	121.44	3.01494	2.38063	0.47375	0	2.22403	0.819485	121
MF	IW	M2	C2	2020-03-08	9	13.375	59.9062	119.81	3.01556	2.39062	0.476875	0	2.22622	0.817484	122
MF	IW	M2	C2	2020-03-08	10	13.1875	59.75	119.5	3.01625	2.38375	0.476875	0	2.22313	0.819195	123
MF	IW	M2	C2	2020-03-08	11	13.1875	59.5938	119.19	3.01656	2.39688	0.47375	0	2.23297	0.818806	124
MF	IW	M2	C2	2020-03-08	12	13.0312	59.2812	118.56	3.01431	2.36813	0.489375	0	2.20184	0.819793	125
MF	IW	M2	C2	2020-03-08	13	12.9375	58.9688	117.94	3.014	2.38375	0.489375	0	2.2095	0.820078	126
MF	IW	M2	C2	2020-03-08	14	12.9062	58.8125	117.63	3.01431	2.37438	0.495625	0	2.19872	0.820044	127
MF	IW	M2	C2	2020-03-08	15	12.75	58.4688	116.94	3.01494	2.38375	0.49875	0	2.20059	0.820974	128
MF	IW	M2	C2	2020-03-08	16	12.75	58	116	3.01463	2.37438	0.495625	0	2.19888	0.819788	129
MF	IW	M2	C2	2020-03-08	17	12.75	57.6875	115.38	3.01525	2.39062	0.489375	0	2.21356	0.818988	130
MF	IW	M2	C2	2020-03-08	18	12.625	57.6875	115.38	3.01494	2.39062	0.489375	0	2.21341	0.820444	131
MF	IW	M2	C2	2020-03-08	19	12.5938	57.375	114.75	3.01556	2.38375	0.483125	0	2.21653	0.820009	132
MF	IW	M2	C2	2020-03-08	20	12.4375	57.1875	114.38	3.094	2.2025	0.45125	0	2.197	0.821364	133
MF	IW	M2	C2	2020-03-08	21	12.375	57.0938	114.19	3.01594	2.3875	0.476875	0	2.22484	0.821862	134
MF	IW	M2	C2	2020-03-08	22	12.2812	57.0312	114.06	3.01463	2.38375	0.476875	0	2.22231	0.822813	135
MF	IW	M2	C2	2020-03-08	23	12.2812	56.875	113.75	3.01594	2.4	0.476875	0	2.23109	0.822413	136
MF	IW	M2	C2	2020-03-09	0	12.2188	56.875	113.75	3.01594	2.40313	0.466875	0	2.24266	0.823157	137
MF	IW	M2	C2	2020-03-09	1	12.1562	56.7188	113.44	3.01525	2.39375	0.47375	0	2.23075	0.823503	138
MF	IW	M2	C2	2020-03-09	2	12.0938	56.5625	113.13	3.01556	2.3875	0.470625	0	2.23091	0.823851	139
MF	IW	M2	C2	2020-03-09	3	10.9375	56.5625	113.13	3.01656	2.39375	0.47375	0	2.23141	0.837963	140
MF	IW	M2	C2	2020-03-09	4	10.2188	56.0938	112.19	3.01656	2.39062	0.476875	0	2.22672	0.8459	141
MF	IW	M2	C2	2020-03-09	5	10.1562	55.5938	111.19	3.01625	2.38375	0.466875	0	2.23312	0.845532	142
MF	IW	M2	C2	2020-03-09	6	10.0625	55.5938	111.19	3.01556	2.38375	0.47375	0	2.22591	0.84674	143
MF	IW	M2	C2	2020-03-09	7	10.0312	48.5625	97.13	3.01525	2.3875	0.47375	0	2.22763	0.8288	144	1.7	97.9762	62	99.4364	3.07	53.6254
MF	IW	M2	C2	2020-03-09	8	10.0312	42.4062	84.81	3.01337	2.34875	0.445	0	2.23606	0.808701	145
MF	IW	M3	C1												0	92		13000		3.64
MF	IW	M3	C1	2020-02-04	8	33.0938	151.094	119.92	3.45438	2.42687	0.546875	14.6375	2.39375	0.820326	1
MF	IW	M3	C1	2020-02-04	9	31.7188	137.5	109.13	3.50875	2.61187	0.575625	14.7375	2.48469	0.812558	2	0.1	99.8913	5600	56.9231	3.08	15.3846
MF	IW	M3	C1	2020-02-04	10	26.8438	128.875	102.28	3.51812	2.62125	0.575625	15.2125	2.49406	0.827614	3
MF	IW	M3	C1	2020-02-04	11	26.2188	122	96.83	3.53375	2.64062	0.57125	15.3375	2.51594	0.823108	4
MF	IW	M3	C1	2020-02-04	12	24.7812	114.625	90.97	3.54062	2.63687	0.569375	15.1188	2.51938	0.822237	5
MF	IW	M3	C1	2020-02-04	13	24.4375	112.562	89.34	3.54062	2.64688	0.5725	15.0188	2.52125	0.821624	6
MF	IW	M3	C1	2020-02-04	14	21.7188	109.5	86.9	3.54062	2.64375	0.5725	15.2125	2.51969	0.834484	7
MF	IW	M3	C1	2020-02-04	15	23.5	106.312	84.38	3.5375	2.63687	0.581875	15.5625	2.50531	0.81897	8
MF	IW	M3	C1	2020-02-04	16	23.5543	103.531	82.17	3.51562	2.62312	0.57375	14.7688	2.49562	0.814658	9
MF	IW	M3	C1	2020-02-04	17	23.9375	102.625	81.45	3.55313	2.65	0.55625	14.8313	2.54531	0.810864	10
MF	IW	M3	C1	2020-02-04	18	23.5	100.406	79.69	3.55938	2.65	0.56625	15.2125	2.53844	0.81034	11
MF	IW	M3	C1	2020-02-04	19	23.9375	98.1562	77.9	3.54688	2.65313	0.56625	15.4375	2.53375	0.803942	12
MF	IW	M3	C1	2020-02-04	20	20.2188	97.3438	77.26	3.55313	2.65625	0.563125	15.6562	2.54156	0.828017	13
MF	IW	M3	C1	2020-02-04	21	24.2812	94.1562	74.73	3.5625	2.65937	0.55625	15.7875	2.55469	0.794987	14
MF	IW	M3	C1	2020-02-04	22	21.4062	92.2188	73.19	3.55625	2.6625	0.55625	16.0063	2.55313	0.811606	15
MF	IW	M3	C1	2020-02-04	23	23.8125	88.7188	70.41	3.54688	2.65	0.5725	15.9437	2.52594	0.788392	16
MF	IW	M3	C1	2020-02-05	0	23.0312	88.5625	70.29	3.5625	2.6625	0.563125	15.5938	2.54937	0.793615	17
MF	IW	M3	C1	2020-02-05	1	21.75	86.9688	69.02	3.56562	2.6625	0.569375	15.1188	2.54469	0.799943	18
MF	IW	M3	C1	2020-02-05	2	19.1875	86.4688	68.63	3.55938	2.6725	0.56625	14.8313	2.54969	0.818397	19
MF	IW	M3	C1	2020-02-05	3	22.0625	85.6875	68.01	3.5625	2.65625	0.569375	15.8812	2.54	0.795244	20
MF	IW	M3	C1	2020-02-05	4	21.4062	82.9688	65.85	3.5625	2.6625	0.569375	16.2	2.54312	0.79491	21
MF	IW	M3	C1	2020-02-05	5	19.5312	81.4375	64.63	3.54937	2.64812	0.530625	15.2438	2.56813	0.806561	22
MF	IW	M3	C1	2020-02-05	6	19.8125	80.7188	64.06	3.56875	2.66562	0.5725	14.8313	2.54469	0.802922	23
MF	IW	M3	C1	2020-02-05	7	19.0938	80.0625	63.54	3.5625	2.65937	0.569375	14.4187	2.54156	0.807438	24	0.1	99.8913	8000	38.4615	2.98	18.1319
MF	IW	M3	C1	2020-02-05	8	19.0625	78.9688	62.67	3.56562	2.66875	0.56625	14.225	2.55094	0.805547	25
MF	IW	M3	C1	2020-02-05	9	19.0938	78.1562	62.03	3.57875	2.66875	0.54375	15.8812	2.58	0.803663	26
MF	IW	M3	C1	2020-02-05	10	19.8125	76.5625	60.76	3.5625	2.66562	0.559375	16.6438	2.55469	0.794423	27
MF	IW	M3	C1	2020-02-05	11	19.75	76.875	61.01	3.5625	2.65937	0.559375	15.625	2.55156	0.795602	28
MF	IW	M3	C1	2020-02-05	12	19.5312	76.25	60.52	3.56875	2.6725	0.559375	15.5312	2.56125	0.796085	29
MF	IW	M3	C1	2020-02-05	13	19.5	76.4062	60.64	3.57563	2.67563	0.55	15.8812	2.57563	0.796676	30
MF	IW	M3	C1	2020-02-05	14	19.9375	74.8125	59.38	3.57187	2.66562	0.55625	16.0375	2.5625	0.789578	31
MF	IW	M3	C1	2020-02-05	15	19.1875	74.4688	59.1	3.57875	2.68187	0.559375	15.3063	2.57094	0.795128	32
MF	IW	M3	C1	2020-02-05	16	19.3125	73.1875	58.09	3.57875	2.6725	0.559375	13.65	2.56625	0.791216	33
MF	IW	M3	C1	2020-02-05	17	19.6562	73.3438	58.21	3.57875	2.66875	0.55625	14.0375	2.5675	0.788642	34
MF	IW	M3	C1	2020-02-05	18	19.8125	74	58.73	3.56875	2.66875	0.553125	13.3688	2.56562	0.788807	35
MF	IW	M3	C1	2020-02-05	19	18.3125	73.3438	58.21	3.57563	2.67563	0.563125	0	2.5625	0.800205	36
MF	IW	M3	C1	2020-02-05	20	15.9375	71.75	56.94	3.57563	2.6725	0.563125	0	2.56094	0.818247	37
MF	IW	M3	C1	2020-02-05	21	15.9375	71.75	56.94	3.58188	2.67875	0.563125	0	2.56719	0.818247	38
MF	IW	M3	C1	2020-02-05	22	16.1797	72.7188	57.71	3.58188	2.68187	0.540625	0	2.59125	0.817998	39
MF	IW	M3	C1	2020-02-05	23	15.6172	70.4688	55.93	3.57563	2.67875	0.559375	0	2.56781	0.818586	40
MF	IW	M3	C1	2020-02-06	0	15.8203	71.2812	56.57	3.57187	2.66875	0.559375	0	2.56094	0.818369	41
MF	IW	M3	C1	2020-02-06	1	15.7422	70.9688	56.32	3.57875	2.67875	0.559375	0	2.56937	0.818452	42
MF	IW	M3	C1	2020-02-06	2	15.7812	71.125	56.45	3.58188	2.68187	0.559375	0	2.5725	0.818411	43
MF	IW	M3	C1	2020-02-06	3	16.7501	71.0004	56.35	3.52562	2.68004	0.558362	0	2.54447	0.809117	44
MF	IW	M3	C1	2020-02-06	4	16.7031	70.8125	56.2	3.57875	2.67563	0.559375	0	2.56781	0.809141	45
MF	IW	M3	C1	2020-02-06	5	16.5391	70.1562	55.68	3.57187	2.6725	0.55625	0	2.56594	0.809228	46
MF	IW	M3	C1	2020-02-06	6	16.3828	69.5312	55.18	3.58188	2.66875	0.559375	0	2.56594	0.809312	47
MF	IW	M3	C1	2020-02-06	7	16.8203	71.2812	56.57	3.58812	2.67875	0.534375	0	2.59906	0.80908	48	0.1	99.8913			3.22	11.5385
MF	IW	M3	C1	2020-02-06	8	16.5391	70.1562	55.68	3.57875	2.6725	0.559375	0	2.56625	0.809228	49
MF	IW	M3	C1	2020-02-06	9	16.4219	69.6875	55.31	3.57187	2.67563	0.563125	0	2.56062	0.809291	50
MF	IW	M3	C1	2020-02-06	10	16.8984	71.5938	56.82	3.58812	2.67875	0.559375	0	2.57406	0.80904	51
MF	IW	M3	C1	2020-02-06	11	16.8984	71.5938	56.82	3.57563	2.6725	0.5375	0	2.58656	0.80904	52
MF	IW	M3	C1	2020-02-06	12	16.7422	70.9688	56.32	3.58188	2.67875	0.55625	0	2.57406	0.809121	53
MF	IW	M3	C1	2020-02-06	13	16.8594	71.4375	56.7	3.58812	2.67563	0.55625	0	2.57563	0.80906	54
MF	IW	M3	C1	2020-02-06	14	16.7812	71.125	56.45	3.55938	2.65937	0.55625	0	2.55313	0.809101	55
MF	IW	M3	C1	2020-02-06	15	16.8984	71.5938	56.82	3.57875	2.6725	0.55625	0	2.56937	0.80904	56
MF	IW	M3	C1	2020-02-06	16	16.5547	70.2188	55.73	3.58755	2.60812	0.483125	0	2.61471	0.809219	57
MF	IW	M3	C1	2020-02-06	17	16.6172	70.4688	55.93	3.56875	2.6625	0.563125	0	2.5525	0.809186	58
MF	IW	M3	C1	2020-02-06	18	16.8594	71.4375	56.7	3.57875	2.67563	0.55625	0	2.57094	0.80906	59
MF	IW	M3	C1	2020-02-06	19	16.9375	71.75	56.94	3.57563	2.67875	0.55625	0	2.57094	0.80902	60
MF	IW	M3	C1	2020-02-06	20	16.8984	71.5938	56.82	3.58188	2.67563	0.5375	0	2.59125	0.80904	61
MF	IW	M3	C1	2020-02-06	21	16.6562	70.625	56.05	3.59125	2.68187	0.559375	0	2.57719	0.809166	62
MF	IW	M3	C1	2020-02-06	22	16.8203	71.2812	56.57	3.57563	2.66875	0.55625	0	2.56594	0.80908	63
MF	IW	M3	C1	2020-02-06	23	16.8984	71.5938	56.82	3.57563	2.6725	0.55625	0	2.56781	0.80904	64
MF	IW	M3	C1	2020-02-07	0	16.9766	71.9062	57.07	3.57875	2.67563	0.540625	0	2.58656	0.809001	65
MF	IW	M3	C1	2020-02-07	1	16.9766	71.9062	57.07	3.57563	2.6725	0.553125	0	2.57094	0.809001	66
MF	IW	M3	C1	2020-02-07	2	16.8203	71.2812	56.57	3.56562	2.66562	0.563125	0	2.5525	0.80908	67
MF	IW	M3	C1	2020-02-07	3	16.7422	70.9688	56.32	3.57875	2.68187	0.559375	0	2.57094	0.809121	68
MF	IW	M3	C1	2020-02-07	4	17.0156	72.0625	57.19	3.57875	2.67875	0.55625	0	2.5725	0.808981	69
MF	IW	M3	C1	2020-02-07	5	16.8516	71.4062	56.67	2.60938	2.67219	0.48625	0	2.15453	0.809064	70
MF	IW	M3	C1	2020-02-07	6	16.8594	71.4375	56.7	3.57563	2.66875	0.559375	0	2.56281	0.80906	71
MF	IW	M3	C1	2020-02-07	7	16.7422	70.9688	56.32	3.56875	2.6725	0.553125	0	2.5675	0.809121	72	0.1	99.8913	7600	41.5385	2.91	20.0549
MF	IW	M3	C1	2020-02-07	8	16.7812	71.125	56.45	3.57563	2.68187	0.559375	0	2.56937	0.809101	73
MF	IW	M3	C1	2020-02-07	9	16.8984	71.5938	56.82	3.57875	2.67875	0.5375	0	2.59125	0.80904	74
MF	IW	M3	C1	2020-02-07	10	16.8594	71.4375	56.7	3.57563	2.6725	0.559375	0	2.56469	0.80906	75
MF	IW	M3	C1	2020-02-07	11	16.4609	69.8438	55.43	3.57875	2.67563	0.559375	0	2.56781	0.809269	76
MF	IW	M3	C1	2020-02-07	12	16.7812	71.125	56.45	3.57875	2.66875	0.559375	0	2.56438	0.809101	77
MF	IW	M3	C1	2020-02-07	13	16.7812	71.125	56.45	3.58188	2.67875	0.55	0	2.58031	0.809101	78
MF	IW	M3	C1	2020-02-07	14	16.7422	70.9688	56.32	3.57563	2.67563	0.553125	0	2.5725	0.809121	79
MF	IW	M3	C1	2020-02-07	15	16.8594	71.4375	56.7	3.585	2.66875	0.55625	0	2.57063	0.80906	80
MF	IW	M3	C1	2020-02-07	16	16.7031	70.8125	56.2	3.57563	2.6725	0.553125	0	2.57094	0.809141	81
MF	IW	M3	C1	2020-02-07	17	16.7031	70.8125	56.2	3.58188	2.67563	0.559375	0	2.56937	0.809141	82
MF	IW	M3	C1	2020-02-07	18	17.0156	72.0625	57.19	3.57187	2.67875	0.5375	0	2.58781	0.808981	83
MF	IW	M3	C1	2020-02-07	19	16.5	70	55.56	3.57187	2.67875	0.559375	0	2.56594	0.809249	84
MF	IW	M3	C1	2020-02-07	20	16.6172	70.4688	55.93	3.57187	2.66875	0.559375	0	2.56094	0.809186	85
MF	IW	M3	C1	2020-02-07	21	16.3359	69.3438	55.03	3.57563	2.6725	0.559375	0	2.56469	0.809337	86
MF	IW	M3	C1	2020-02-07	22	16.4609	69.8438	55.43	3.585	2.67875	0.540625	0	2.59125	0.809269	87
MF	IW	M3	C1	2020-02-07	23	16.2969	69.1875	54.91	3.585	2.67875	0.55625	0	2.57563	0.809358	88
MF	IW	M3	C1	2020-02-08	0	16.2969	69.1875	54.91	3.58188	2.68187	0.559375	0	2.5725	0.809358	89
MF	IW	M3	C1	2020-02-08	1	16.0625	68.25	54.17	3.58188	2.68187	0.553125	0	2.57875	0.809489	90
MF	IW	M3	C1	2020-02-08	2	16.1406	68.5625	54.41	3.58188	2.685	0.54375	0	2.58969	0.809445	91
MF	IW	M3	C1	2020-02-08	3	8.66406	38.6562	30.68	1.75125	2.651	3.54688	0	-1.34575	0.816906	92
MF	IW	M3	C1	2020-02-08	4	16.2969	69.1875	54.91	3.585	2.68812	0.518125	0	2.61844	0.809358	93
MF	IW	M3	C1	2020-02-08	5	15.9375	67.75	53.77	3.57875	2.68187	0.5275	0	2.60281	0.809559	94
MF	IW	M3	C1	2020-02-08	6	15.7031	66.8125	53.03	3.585	2.68187	0.5275	0	2.60594	0.809695	95
MF	IW	M3	C1	2020-02-08	7	16.2969	69.1875	54.91	3.59125	2.68187	0.52125	0	2.61531	0.809358	96	0.1	99.8913	5400	58.4615	3.15	13.4615
MF	IW	M3	C1	2020-02-08	8	15.8984	67.5938	53.65	3.58188	2.685	0.5275	0	2.60594	0.809582	97
MF	IW	M3	C1	2020-02-08	9	15.8594	67.4375	53.52	3.585	2.68812	0.530625	0	2.60594	0.809604	98
MF	IW	M3	C1	2020-02-08	10	15.6172	66.4688	52.75	3.58188	2.67875	0.5275	0	2.60281	0.809746	99
MF	IW	M3	C1	2020-02-08	11	16.1797	68.7188	54.54	3.58188	2.67875	0.515	0	2.61531	0.809423	100
MF	IW	M3	C1	2020-02-08	12	16.0234	68.0938	54.04	3.57875	2.67563	0.534375	0	2.59281	0.809511	101
MF	IW	M3	C1	2020-02-08	13	16.3828	69.5312	55.18	3.57875	2.67563	0.540625	0	2.58656	0.809312	102
MF	IW	M3	C1	2020-02-08	14	16.5	70	55.56	3.585	2.6725	0.540625	0	2.58812	0.809249	103
MF	IW	M3	C1	2020-02-08	15	16.7031	70.8125	56.2	3.57187	2.6725	0.546875	0	2.57531	0.809141	104
MF	IW	M3	C1	2020-02-08	16	16.5547	0.21875	0.17	1.30688	0.2775	3.87438	0	-3.08219	0.0130415	105
MF	IW	M3	C1	2020-02-08	17	16.6094	70.4375	55.9	3.56562	2.6725	0.55625	0	2.56281	0.80919	106
MF	IW	M3	C1	2020-02-08	18	16.5	70	55.56	3.57187	2.685	0.55625	0	2.57219	0.809249	107
MF	IW	M3	C1	2020-02-08	19	16.6172	70.4688	55.93	3.585	2.6725	0.55625	0	2.5725	0.809186	108
MF	IW	M3	C1	2020-02-08	20	16.2969	69.1875	54.91	3.58812	2.67563	0.530625	0	2.60125	0.809358	109
MF	IW	M3	C1	2020-02-08	21	16.2188	68.875	54.66	3.58188	2.69125	0.55625	0	2.58031	0.809401	110
MF	IW	M3	C1	2020-02-08	22	16.1016	68.4062	54.29	3.58188	2.67563	0.55625	0	2.5725	0.809467	111
MF	IW	M3	C1	2020-02-08	23	16.2188	68.875	54.66	3.58812	2.685	0.55	0	2.58656	0.809401	112
MF	IW	M3	C1	2020-02-09	0	16.2969	69.1875	54.91	3.59125	2.685	0.540625	0	2.5975	0.809358	113
MF	IW	M3	C1	2020-02-09	1	15.8984	67.5938	53.65	3.59125	2.67875	0.55625	0	2.57875	0.809582	114
MF	IW	M3	C1	2020-02-09	2	15.8203	67.2812	53.4	3.59125	2.68812	0.553125	0	2.58656	0.809627	115
MF	IW	M3	C1	2020-02-09	3	16.0625	68.25	54.17	3.57563	2.67563	0.553125	0	2.5725	0.809489	116
MF	IW	M3	C1	2020-02-09	4	15.8203	67.2812	53.4	3.57875	2.685	0.553125	0	2.57875	0.809627	117
MF	IW	M3	C1	2020-02-09	5	15.7812	67.125	53.27	3.52188	2.63937	0.4575	0	2.62312	0.809649	118
MF	IW	M3	C1	2020-02-09	6	15.7031	66.8125	53.03	3.585	2.68187	0.55625	0	2.57719	0.809695	119
MF	IW	M3	C1	2020-02-09	7	15.5781	66.3125	52.63	3.58812	2.685	0.553125	0	2.58344	0.809769	120	0.1	99.8913	8100	37.6923	3.06	15.9341
MF	IW	M3	C1	2020-02-09	8	15.6172	66.4688	52.75	3.58812	2.685	0.553125	0	2.58344	0.809746	121
MF	IW	M3	C1	2020-02-09	9	15.7422	66.9688	53.15	3.58812	2.69125	0.534375	0	2.60531	0.809672	122
MF	IW	M3	C1	2020-02-09	10	15.9766	67.9062	53.89	3.58812	2.67563	0.55	0	2.58188	0.809537	123
MF	IW	M3	C1	2020-02-09	11	15.9375	67.75	53.77	3.57187	2.6725	0.553125	0	2.56906	0.809559	124
MF	IW	M3	C1	2020-02-09	12	16.3828	69.5312	55.18	3.57875	2.67563	0.546875	0	2.58031	0.809312	125
MF	IW	M3	C1	2020-02-09	13	16.3828	69.5312	55.18	3.57187	2.67563	0.540625	0	2.58312	0.809312	126
MF	IW	M3	C1	2020-02-09	14	16.7031	70.8125	56.2	3.56875	2.6625	0.553125	0	2.5625	0.809141	127
MF	IW	M3	C1	2020-02-09	15	16.4219	69.6875	55.31	3.5625	2.66875	0.559375	0	2.55625	0.809291	128
MF	IW	M3	C1	2020-02-09	16	16.5	70	55.56	3.56562	2.65625	0.55	0	2.56094	0.809249	129
MF	IW	M3	C1	2020-02-09	17	16.2578	69.0312	54.79	3.55938	2.66875	0.55	0	2.56406	0.80938	130
MF	IW	M3	C1	2020-02-09	18	13.9766	59.9062	47.54	3.50062	2.66315	0.518125	0	2.56376	0.810828	131
MF	IW	M3	C1	2020-02-09	19	15.9766	67.9062	53.89	3.55938	2.65937	0.55625	0	2.55313	0.809537	132
MF	IW	M3	C1	2020-02-09	20	15.8984	67.5938	53.65	3.55938	2.65	0.553125	0	2.55156	0.809582	133
MF	IW	M3	C1	2020-02-09	21	15.6562	66.625	52.88	3.56562	2.66562	0.553125	0	2.5625	0.809723	134
MF	IW	M3	C1	2020-02-09	22	15.8594	67.4375	53.52	3.57563	2.65625	0.5375	0	2.57844	0.809604	135
MF	IW	M3	C1	2020-02-09	23	15.7812	67.125	53.27	3.56875	2.6625	0.55625	0	2.55938	0.809649	136
MF	IW	M3	C1	2020-02-10	0	15.7031	66.8125	53.03	3.5625	2.65937	0.553125	0	2.55781	0.809695	137
MF	IW	M3	C1	2020-02-10	1	15.6172	66.4688	52.75	3.56562	2.6625	0.55	0	2.56406	0.809746	138
MF	IW	M3	C1	2020-02-10	2	15.9766	67.9062	53.89	3.5625	2.6725	0.540625	0	2.57687	0.809537	139
MF	IW	M3	C1	2020-02-10	3	15.7812	67.125	53.27	3.55625	2.66875	0.55	0	2.5625	0.809649	140
MF	IW	M3	C1	2020-02-10	4	15.5	66	52.38	3.56562	2.65937	0.55625	0	2.55625	0.809816	141
MF	IW	M3	C1	2020-02-10	5	15.7031	66.8125	53.03	3.55938	2.65625	0.553125	0	2.55469	0.809695	142
MF	IW	M3	C1	2020-02-10	6	15.7422	66.9688	53.15	3.56562	2.65	0.553125	0	2.55469	0.809672	143
MF	IW	M3	C1	2020-02-10	7	15.8594	67.4375	53.52	3.56562	2.66562	0.546875	0	2.56875	0.809604	144	0.1	99.8913	6700	48.4615	3.1	14.8352
MF	IW	M3	C1	2020-02-10	8	15.8984	67.5938	53.65	3.56562	2.66562	0.55625	0	2.55938	0.809582	145
MF	IW	M3	C1	2020-02-10	9	16.1016	68.4062	54.29	3.56875	2.66562	0.55	0	2.56719	0.809467	146
MF	IW	M3	C1	2020-02-10	10	16.1406	68.5625	54.41	3.57563	2.67563	0.55625	0	2.56937	0.809445	147
MF	IW	M3	C1												0	74		4700		3.45
MF	IW	M3	C2	2020-03-17	8	26.5391	102.156	81.08	3.50687	2.42188	0.559375	16.3562	2.405	0.793784	1
MF	IW	M3	C2	2020-03-17	9	23.2188	88.875	70.54	3.49688	2.42813	0.54375	18.3	2.41875	0.792863	2	0.1	99.8649	39	99.1702	2.96	14.2029
MF	IW	M3	C2	2020-03-17	10	21.3578	81.4313	64.63	3.47812	2.41188	0.55625	18.3313	2.38875	0.792217	3
MF	IW	M3	C2	2020-03-17	11	21.2969	81.1875	64.43	3.50687	2.4475	0.563125	18.1125	2.41406	0.792194	4
MF	IW	M3	C2	2020-03-17	12	20.8203	79.2812	62.92	3.51313	2.45375	0.55625	17.7625	2.42719	0.792008	5
MF	IW	M3	C2	2020-03-17	13	20.4165	77.666	61.64	3.45688	2.45	0.5	17.25	2.45344	0.791844	6
MF	IW	M3	C2	2020-03-17	14	19.8203	75.2812	59.75	3.59375	2.45063	0.55	17.95	2.47219	0.791588	7
MF	IW	M3	C2	2020-03-17	15	19.6172	74.4688	59.1	3.5	2.44062	0.553125	17.5375	2.41719	0.791497	8
MF	IW	M3	C2	2020-03-17	16	18.3359	73.3438	58.21	3.51	2.44375	0.553125	17.95	2.42375	0.8	9
MF	IW	M3	C2	2020-03-17	17	18.5	74	58.73	3.51313	2.45063	0.534375	18.0813	2.4475	0.8	10
MF	IW	M3	C2	2020-03-17	18	17.8203	71.2812	56.57	3.5	2.45063	0.546875	19.8	2.42844	0.8	11
MF	IW	M3	C2	2020-03-17	19	17.3359	69.3438	55.03	3.50312	2.44375	0.546875	20.3375	2.42656	0.8	12
MF	IW	M3	C2	2020-03-17	20	17.1406	68.5625	54.41	3.51938	2.44375	0.540625	16.6125	2.44094	0.8	13
MF	IW	M3	C2	2020-03-17	21	16.9766	67.9062	53.89	3.52562	2.45688	0.534375	17.7937	2.45688	0.8	14
MF	IW	M3	C2	2020-03-17	22	15.5	66	52.38	3.51	2.44062	0.54375	17.7625	2.43156	0.809816	15
MF	IW	M3	C2	2020-03-17	23	15.4578	65.8312	52.25	3.51938	2.45688	0.540625	16.9625	2.4475	0.809841	16
MF	IW	M3	C2	2020-03-18	0	15.3362	65.345	51.86	3.51313	2.45063	0.54375	16.3938	2.43812	0.809916	17
MF	IW	M3	C2	2020-03-18	1	14.7578	65.0312	51.61	3.51938	2.46312	0.540625	16.1375	2.45063	0.81504	18
MF	IW	M3	C2	2020-03-18	2	15.2372	64.9487	51.55	3.52062	2.45	0.511875	16.55	2.47344	0.809977	19
MF	IW	M3	C2	2020-03-18	3	15.1875	64.75	51.39	3.51938	2.45688	0.54375	16.075	2.44437	0.810008	20
MF	IW	M3	C2	2020-03-18	4	15.0781	64.3125	51.04	3.52562	2.45688	0.534375	16.0063	2.45688	0.810077	21
MF	IW	M3	C2	2020-03-18	5	14.2891	63.1562	50.12	3.53187	2.46625	0.540625	16.325	2.45844	0.815495	22
MF	IW	M3	C2	2020-03-18	6	14.2344	62.9375	49.95	3.52875	2.46312	0.524375	16.5813	2.47156	0.81555	23
MF	IW	M3	C2	2020-03-18	7	14.0625	62.25	49.4	3.52562	2.46625	0.5375	16.675	2.45844	0.815725	24	0.1	99.8649	28	99.4043	2.99	13.3333
MF	IW	M3	C2	2020-03-18	8	14.0781	62.3125	49.45	3.61937	2.46062	0.54375	17.025	2.49625	0.815709	25
MF	IW	M3	C2	2020-03-18	9	13.9883	61.9531	49.17	3.62865	2.4675	0.54375	17.5688	2.50433	0.815802	26
MF	IW	M3	C2	2020-03-18	10	14.4375	61.75	49.01	3.6225	2.46375	0.530625	17.3125	2.5125	0.8105	27
MF	IW	M3	C2	2020-03-18	11	14.3516	61.4062	48.74	3.61313	2.445	0.540625	16.7437	2.48844	0.81056	28
MF	IW	M3	C2	2020-03-18	12	13.6984	61.5938	48.88	3.61937	2.4575	0.540625	16.4875	2.49781	0.818063	29
MF	IW	M3	C2	2020-03-18	13	13.5359	61.3438	48.69	3.6325	2.45125	0.534375	16.8687	2.5075	0.819231	30
MF	IW	M3	C2	2020-03-18	14	13.6734	61.0938	48.49	3.6325	2.45438	0.5375	17.8562	2.50594	0.81712	31
MF	IW	M3	C2	2020-03-18	15	12.3094	63.4375	50.35	3.58865	2.44188	0.49875	17.7625	2.51651	0.837493	32
MF	IW	M3	C2	2020-03-18	16	14.1203	63.2812	50.22	3.60062	2.53875	0.540625	17.1562	2.52906	0.817571	33
MF	IW	M3	C2	2020-03-18	17	13.9812	63.125	50.1	3.61625	2.545	0.540625	16.5188	2.54	0.818676	34
MF	IW	M3	C2	2020-03-18	18	13.9563	62.625	49.7	3.62865	2.5575	0.540625	16.1375	2.55245	0.817759	35
MF	IW	M3	C2	2020-03-18	19	12.0594	63.4375	50.35	3.62865	2.55437	0.5275	15.6562	2.56401	0.840267	36
MF	IW	M3	C2	2020-03-18	20	12.1813	63.125	50.1	3.61625	2.54813	0.540625	11.3625	2.54156	0.838244	37
MF	IW	M3	C2	2020-03-18	21	11.7609	61.8438	49.08	3.61625	2.56375	0.5375	15.275	2.5525	0.840215	38
MF	IW	M3	C2	2020-03-18	22	11.3797	60.7188	48.19	3.61313	2.5575	0.540625	18.3625	2.54469	0.842165	39
MF	IW	M3	C2	2020-03-18	23	11.4797	60.7188	48.19	3.60686	2.43562	0.5275	18.6187	2.49375	0.840998	40
MF	IW	M3	C2	2020-03-19	0	11.0594	59.4375	47.17	3.60625	2.48438	0.5375	17.725	2.50781	0.843122	41
MF	IW	M3	C2	2020-03-19	1	11.2984	59.5938	47.3	3.6025	2.40375	0.540625	0	2.4625	0.840625	42
MF	IW	M3	C2	2020-03-19	2	11.2781	59.3125	47.07	3.60875	2.45312	0.5025	0	2.52844	0.840232	43
MF	IW	M3	C2	2020-03-19	3	12.3203	59.2812	47.05	3.54688	2.49938	0.46375	0	2.55938	0.827932	44
MF	IW	M3	C2	2020-03-19	4	12.8417	59.3666	47.12	3.51313	2.45	0.48	0	2.50156	0.822158	45
MF	IW	M3	C2	2020-03-19	5	12.8156	59.2625	47.03	3.55938	2.45	0.44625	0	2.55844	0.822198	46
MF	IW	M3	C2	2020-03-19	6	12.2086	58.8344	46.69	3.5375	2.45	0.48	0	2.51375	0.828152	47
MF	IW	M3	C2	2020-03-19	7	12.7109	58.8438	46.7	3.59063	2.42563	0.5275	0	2.48062	0.822361	48	0.1	99.8649	50	98.9362	3.21	6.95652
MF	IW	M3	C2	2020-03-19	8	12.6687	58.675	46.57	3.64812	2.4675	0.524375	0	2.53344	0.822427	49
MF	IW	M3	C2	2020-03-19	9	11.9016	58.4062	46.35	3.63875	2.47375	0.540625	0	2.51562	0.830722	50
MF	IW	M3	C2	2020-03-19	10	11.9031	58.8125	46.68	3.63875	2.48	0.5375	0	2.52188	0.831676	51
MF	IW	M3	C2	2020-03-19	11	12.1813	59.125	46.92	3.63875	2.46375	0.5375	0	2.51375	0.82917	52
MF	IW	M3	C2	2020-03-19	12	12.1062	58.625	46.53	3.63875	2.47375	0.5275	0	2.52875	0.828842	53
MF	IW	M3	C2	2020-03-19	13	11.9719	58.6875	46.58	3.5975	2.45	0.5	0	2.52375	0.830569	54
MF	IW	M3	C2	2020-03-19	14	11.6609	57.8438	45.91	3.53875	2.46375	0.5375	0	2.46375	0.832228	55
MF	IW	M3	C2	2020-03-19	15	12.0031	58.8125	46.68	3.51625	2.4675	0.5375	0	2.45438	0.830502	56
MF	IW	M3	C2	2020-03-19	16	11.6219	57.6875	45.78	3.53563	2.47688	0.5375	0	2.46875	0.832319	57
MF	IW	M3	C2	2020-03-19	17	12.0172	58.4688	46.4	3.53563	2.47375	0.530625	0	2.47406	0.829509	58
MF	IW	M3	C2	2020-03-19	18	11.7828	57.5312	45.66	3.52875	2.46375	0.5375	0	2.45875	0.830008	59
MF	IW	M3	C2	2020-03-19	19	11.6969	57.1875	45.39	3.5225	2.46062	0.534375	0	2.45719	0.830196	60
MF	IW	M3	C2	2020-03-19	20	11.4625	56.25	44.64	3.54188	2.48	0.534375	0	2.47656	0.830718	61
MF	IW	M3	C2	2020-03-19	21	11.2281	55.3125	43.9	3.54813	2.47688	0.52125	0	2.49125	0.831259	62
MF	IW	M3	C2	2020-03-19	22	11.1813	55.125	43.75	3.55125	2.48	0.5375	0	2.47812	0.83137	63
MF	IW	M3	C2	2020-03-19	23	10.9391	54.1562	42.98	3.545	2.47063	0.534375	0	2.47344	0.831953	64
MF	IW	M3	C2	2020-03-20	0	10.8219	53.6875	42.61	3.54188	2.48	0.530625	0	2.48031	0.832243	65
MF	IW	M3	C2	2020-03-20	1	10.6969	53.1875	42.21	3.55125	2.48	0.52125	0	2.49437	0.832559	66
MF	IW	M3	C2	2020-03-20	2	10.7852	53.1406	42.18	3.55938	2.45	0.5	0	2.50469	0.831286	67
MF	IW	M3	C2	2020-03-20	3	10.7141	52.8563	41.95	3.54188	2.47063	0.534375	0	2.47187	0.831461	68
MF	IW	M3	C2	2020-03-20	4	10.6875	52.75	41.87	3.54813	2.47688	0.534375	0	2.47812	0.831527	69
MF	IW	M3	C2	2020-03-20	5	10.5922	51.9688	41.25	3.5575	2.48625	0.534375	0	2.4875	0.83069	70
MF	IW	M3	C2	2020-03-20	6	10.3039	50.8156	40.33	3.5575	2.48937	0.515	0	2.50844	0.831414	71
MF	IW	M3	C2	2020-03-20	7	10.1641	50.6562	40.2	3.54188	2.48312	0.534375	0	2.47812	0.832884	72	0.1	99.8649	32	99.3191	2.46	28.6957
MF	IW	M3	C2	2020-03-20	8	10.2422	50.9688	40.45	3.55437	2.48	0.534375	0	2.48281	0.832674	73
MF	IW	M3	C2	2020-03-20	9	10.2422	50.9688	40.45	3.54813	2.48937	0.534375	0	2.48438	0.832674	74
MF	IW	M3	C2	2020-03-20	10	10.4766	51.9062	41.2	3.56062	2.48625	0.518125	0	2.50531	0.83206	75
MF	IW	M3	C2	2020-03-20	11	11	55	43.65	3.61	2.5567	0.5	0	2.58335	0.833333	76
MF	IW	M3	C2	2020-03-20	12	11.4594	55.4375	44	3.66125	2.59375	0.5375	0	2.59	0.828701	77
MF	IW	M3	C2	2020-03-20	13	11.2812	55.125	43.75	3.66438	2.59375	0.5375	0	2.59156	0.830118	78
MF	IW	M3	C2	2020-03-20	14	11.3641	54.6562	43.38	3.66438	2.59687	0.5275	0	2.60312	0.82787	79
MF	IW	M3	C2	2020-03-20	15	11.3781	54.3125	43.11	3.60938	2.43812	0.45125	0	2.5725	0.826792	80
MF	IW	M3	C2	2020-03-20	16	11.2391	54.1562	42.98	3.65125	2.48062	0.5375	0	2.52844	0.828137	81
MF	IW	M3	C2	2020-03-20	17	11.3781	54.3125	43.11	3.6575	2.48062	0.534375	0	2.53469	0.826792	82
MF	IW	M3	C2	2020-03-20	18	11.1297	53.7188	42.63	3.66438	2.49375	0.534375	0	2.54469	0.828374	83
MF	IW	M3	C2	2020-03-20	19	11.1847	53.5388	42.49	3.67687	2.50625	0.518125	0	2.57344	0.827193	84
MF	IW	M3	C2	2020-03-20	20	11.0437	53.375	42.36	3.66125	2.49375	0.534375	0	2.54312	0.828563	85
MF	IW	M3	C2	2020-03-20	21	11.0969	53.1875	42.21	3.6675	2.50625	0.534375	0	2.5525	0.827378	86
MF	IW	M3	C2	2020-03-20	22	10.9313	52.925	42	3.64812	2.49688	0.534375	0	2.53812	0.828815	87
MF	IW	M3	C2	2020-03-20	23	11.6797	52.7188	41.84	3.67062	2.5	0.52125	0	2.56406	0.818634	88
MF	IW	M3	C2	2020-03-21	0	11.7188	52.875	41.96	3.6675	2.49688	0.534375	0	2.54781	0.818578	89
MF	IW	M3	C2	2020-03-21	1	11.6016	52.4062	41.59	3.66438	2.49688	0.534375	0	2.54625	0.818748	90
MF	IW	M3	C2	2020-03-21	2	11.3203	51.2812	40.7	3.66125	2.49688	0.534375	0	2.54469	0.819169	91
MF	IW	M3	C2	2020-03-21	3	11.4766	51.9062	41.2	3.67062	2.5	0.5275	0	2.55781	0.818933	92
MF	IW	M3	C2	2020-03-21	4	11.458	51.832	41.14	3.63375	2.3725	0.495625	0	2.5075	0.81896	93
MF	IW	M3	C2	2020-03-21	5	11.3781	51.5125	40.88	3.6675	2.48062	0.534375	0	2.53969	0.819081	94
MF	IW	M3	C2	2020-03-21	6	11.2812	51.125	40.58	3.6575	2.4875	0.530625	0	2.54188	0.819229	95
MF	IW	M3	C2	2020-03-21	7	11.2422	50.9688	40.45	3.6675	2.48438	0.534375	0	2.54156	0.819289	96	0.1	99.8649	48	98.9787	2.55	26.087
MF	IW	M3	C2	2020-03-21	8	11.1641	50.6562	40.2	3.6575	2.49063	0.511875	0	2.56219	0.819411	97
MF	IW	M3	C2	2020-03-21	9	11.0391	50.1562	39.81	3.6325	2.46813	0.530625	0	2.51969	0.819609	98
MF	IW	M3	C2	2020-03-21	10	11	50	39.68	3.63563	2.47125	0.534375	0	2.51906	0.819672	99
MF	IW	M3	C2	2020-03-21	11	10.9609	49.8438	39.56	3.63875	2.46813	0.530625	0	2.52281	0.819735	100
MF	IW	M3	C2	2020-03-21	12	10.9609	49.8438	39.56	3.63563	2.465	0.518125	0	2.53219	0.819735	101
MF	IW	M3	C2	2020-03-21	13	10.9609	49.8438	39.56	3.60688	2.43938	0.5275	0	2.49562	0.819735	102
MF	IW	M3	C2	2020-03-21	14	10.8438	49.375	39.19	3.60688	2.43312	0.530625	0	2.48937	0.819927	103
MF	IW	M3	C2	2020-03-21	15	10.8438	49.375	39.19	3.61	2.43625	0.530625	0	2.4925	0.819927	104
MF	IW	M3	C2	2020-03-21	16	10.8438	49.375	39.19	3.62312	2.4425	0.524375	0	2.50844	0.819927	105
MF	IW	M3	C2	2020-03-21	17	10.7969	49.1875	39.04	3.62625	2.45187	0.50875	0	2.53031	0.820005	106
MF	IW	M3	C2	2020-03-21	18	10.7578	49.0312	38.91	3.69125	2.42375	0.530625	0	2.52687	0.820071	107
MF	IW	M3	C2	2020-03-21	19	10.7578	49.0312	38.91	3.68812	2.42	0.530625	0	2.52344	0.820071	108
MF	IW	M3	C2	2020-03-21	20	10.7578	49.0312	38.91	3.61313	2.44563	0.52125	0	2.50813	0.820071	109
MF	IW	M3	C2	2020-03-21	21	10.7578	49.0312	38.91	3.55125	2.37938	0.495625	0	2.46969	0.820071	110
MF	IW	M3	C2	2020-03-21	22	10.7188	48.875	38.79	3.69125	2.42375	0.530625	0	2.52687	0.820136	111
MF	IW	M3	C2	2020-03-21	23	11.2188	48.875	38.79	3.60688	2.42687	0.534375	0	2.4825	0.813313	112
MF	IW	M3	C2	2020-03-22	0	11.1016	48.4062	38.42	3.61937	2.4425	0.530625	0	2.50031	0.813444	113
MF	IW	M3	C2	2020-03-22	1	11.0625	48.25	38.29	3.61937	2.44875	0.515	0	2.51906	0.813488	114
MF	IW	M3	C2	2020-03-22	2	11.0625	48.25	38.29	3.61	2.45	0.5	0	2.53	0.813488	115
MF	IW	M3	C2	2020-03-22	3	11.0234	48.0938	38.17	3.68812	2.42375	0.530625	0	2.52531	0.813532	116
MF	IW	M3	C2	2020-03-22	4	10.9844	47.9375	38.05	3.61937	2.4425	0.530625	0	2.50031	0.813577	117
MF	IW	M3	C2	2020-03-22	5	10.9844	47.9375	38.05	3.60062	2.43625	0.518125	0	2.50031	0.813577	118
MF	IW	M3	C2	2020-03-22	6	10.9375	47.75	37.9	3.58	2.45	0.52	0	2.495	0.813632	119
MF	IW	M3	C2	2020-03-22	7	10.9375	47.75	37.9	3.5975	2.43312	0.534375	0	2.48094	0.813632	120	0.1	99.8649	38	99.1915	2.6	24.6377
MF	IW	M3	C2	2020-03-22	8	10.9375	47.75	37.9	3.60688	2.4425	0.530625	0	2.49406	0.813632	121
MF	IW	M3	C2	2020-03-22	9	10.8984	47.5938	37.77	3.61625	2.43	0.52125	0	2.50188	0.813677	122
MF	IW	M3	C2	2020-03-22	10	10.8984	47.5938	37.77	3.61937	2.45187	0.511875	0	2.52375	0.813677	123
MF	IW	M3	C2	2020-03-22	11	10.8984	47.5938	37.77	3.59125	2.42	0.52125	0	2.48438	0.813677	124
MF	IW	M3	C2	2020-03-22	12	10.8203	47.2812	37.52	3.58125	2.41688	0.518125	0	2.48094	0.813769	125
MF	IW	M3	C2	2020-03-22	13	10.4812	47.125	37.4	3.50062	2.43938	0.52125	0	2.44875	0.818054	126
MF	IW	M3	C2	2020-03-22	14	10.4422	46.9688	37.28	3.61	2.43312	0.511875	0	2.50969	0.818115	127
MF	IW	M3	C2	2020-03-22	15	10.4422	46.9688	37.28	3.50188	2.45	0.5	0	2.47594	0.818115	128
MF	IW	M3	C2	2020-03-22	16	10.4422	46.9688	37.28	3.575	2.52	0.511875	0	2.53563	0.818115	129
MF	IW	M3	C2	2020-03-22	17	10.4031	46.8125	37.15	3.60062	2.53625	0.511875	0	2.55656	0.818177	130
MF	IW	M3	C2	2020-03-22	18	10.3172	46.4688	36.88	3.60375	2.53938	0.518125	0	2.55344	0.818314	131
MF	IW	M3	C2	2020-03-22	19	10.2781	46.3125	36.76	3.59313	2.45	0.445	0	2.57656	0.818378	132
MF	IW	M3	C2	2020-03-22	20	10.2391	46.1562	36.63	3.59125	2.52	0.530625	0	2.525	0.818441	133
MF	IW	M3	C2	2020-03-22	21	10.2	46	36.51	3.60062	2.53313	0.511875	0	2.555	0.818505	134
MF	IW	M3	C2	2020-03-22	22	10.1687	45.875	36.41	3.61313	2.53938	0.518125	0	2.55812	0.818557	135
MF	IW	M3	C2	2020-03-22	23	9.81875	44.875	35.62	3.62312	2.56188	0.50875	0	2.58375	0.820478	136
MF	IW	M3	C2	2020-03-23	0	9.74062	44.5625	35.37	3.60688	2.52375	0.50875	0	2.55656	0.820625	137
MF	IW	M3	C2	2020-03-23	1	9.58437	43.9375	34.87	3.51625	2.54562	0.50875	0	2.52219	0.820926	138
MF	IW	M3	C2	2020-03-23	2	9.5835	43.534	34.55	3.51313	2.54562	0.524375	0	2.505	0.819579	139
MF	IW	M3	C2	2020-03-23	3	9.11388	42.4555	33.69	3.52625	2.55187	0.511875	0	2.52719	0.82327	140
MF	IW	M3	C2	2020-03-23	4	9.13058	42.1223	33.43	3.51688	2.4	0.5	0	2.45844	0.821852	141
MF	IW	M3	C2	2020-03-23	5	9.0683	41.8732	33.23	3.51313	2.44563	0.50875	0	2.47063	0.821986	142
MF	IW	M3	C2	2020-03-23	6	9.03332	41.3333	32.8	3.51625	2.45187	0.515	0	2.46906	0.820649	143
MF	IW	M3	C2	2020-03-23	7	8.67807	40.7123	32.31	3.52625	2.45562	0.515	0	2.47594	0.824296	144	0.1	99.8649	70	98.5106	2.66	22.8986
MF	IW	M3	C2	2020-03-23	8	8.5994	39.9976	31.74	3.51688	2.45	0.5	0	2.48344	0.823047	145
MF	IW	M3	C2	2020-03-23	9	8.26406	38.6562	30.68	3.50375	2.45	0.5	0	2.47688	0.82387	146
MF	IW	M3	C2	2020-03-23	10	8.42175	38.887	30.86	3.50687	2.45	0.5	0	2.47844	0.821983	147
